# Supplementary material for: Transforming evidence-based clinical guidelines into implementable clinical decision support services: the CAREPATH study for multimorbidity management
Source: Front Med (Lausanne). 2024 May 27;11:1386689. doi: 10.3389/fmed.2024.1386689 (PMC11163046; doi:10.3389/fmed.2024.1386689)
Supplement: Supplementary file 1 [file Table_1.XLSX]

## Sheet: Rules
RULE NO	CONTEXT	PURPOSE	TRIGGER	RULE DESCRIPTION	INPUT as Clinical Concepts	OUTPUT
Identification of the rule (number)	Clinical context of the CDS rules, such as target disease combination, stages in clinical process, relevant clinical activity, decision making point, etc..	Purpose of the CDS rules, e.g. for treatment suggestions, poly-pharmacy detection, risk assessment, lifestyle, etc.	Trigger condition of the CDS rules, i.e. when the rules should be triggered.	Detailed description of the CDS rules/algorithm. Could be IF - THEN - ELSE statement, mathematical formula, or a link to more sophisticated description such as flowchart.	What input are needed by the rules? The data elements used by a rule to make inferences. E.g. patient age, gender, blood pressure, medication list, etc. The precise meaning of each clinical concept is needed. Please group them as conditions(diagnosis, symptomps), observatiions (lab results, vital signs), clinicians assessments (that possibly cannot be retrieved from EHRs), Precedures, Family Hist…	What kind of output should the rules produce? The possible actions with the offered choices a decision support module can take. Examples include alert (safe, caution, contraindication), reminder, medication suggestion, care plan goal/activity suggestion, risk report, or just text information.
CAD 1	Symptomatic patients in whom obstructive CAD cannot be excluded by clinical assessment alone	Diagnosis	This CDS will be triggered by AICP during patient visit	IF NOT [Coronary Artery Disease] AND [Symptomatically a probable case of CAD] AND [Patient has not been referred to cardiologist before]	Assessments * Symptomatically a probable case of CAD * Referred to cardiologist before Conditions: * Coronary Artery Disease	ACTIVITIES Consider non-invasive functional imaging for myocardial ischaemic or coronary computed tomography angiography (Card 1)
CAD 2	Coronary computed tomography angiography has shown CAD of uncertain functional significance or is not diagnostic.	Diagnosis	This CDS will be triggered by AICP during patient visit	IF NOT [Coronary Artery Disease] AND [CCTA show CAD of uncertain functional significance ]	Assessments: * CCTA show CAD of uncertain functional significance Conditions: * Coronary Artery Disease	ACTIVITIES Consider functional imaging for myocardial ischaemia (Card 2)
CAD 3	Patients with a high clinical likelihood, severe symptoms refractory to medical therapy or typical angina at a low level of exercise, and clinical evaluation that indicates high event risk.	Diagnosis	This CDS will be triggered by AICP during patient visit	IF NOT [Coronary Artery Disease] AND ([CAD Risk] is [high] OR [Typical angina at a low level of exercise] OR [Severe symptoms refractory to medical therapy])	Assessments * CAD Risk * Typical angina at a low level of exercise * Severe symptoms refractory to medical therapye Conditions: * Coronary Artery Disease	ACTIVITIES Invasive coronary angiography is recommended as an alternative test to diagnose CAD in high risk patients (Card 3)
CAD 4	For all patients	CAD Risk	This CDS will be triggered by AICP during patient visit	IF NOT ( [Smoking status] AND [Systolic BP] AND [HDL Cholesterol] AND [Total cholesterol] )	Observations: * Smoking status * Systolic BP * HDL Cholesterol * Total cholesterol Assessments * CAD Risk	ACTIVITIES Provide smoking status, systolic BP, HDL cholesterol and total cholesterol values of the patient so that the system can calculate the patient's risk class using SCORE2-OP(MED-Calc). (Card 4)
CAD 5	Symptomatic patients with a high-risk clinical profile	General Recommendations	This CDS will be triggered by AICP during patient visit	IF [CAD Risk] is [high] AND [Symptomatically a probable case of CAD]	Assessment *CAD Risk *Symptomatically a probable case of CAD	ACTIVITIES Consider performing risk startification in symptomatic patients with a high-risk clinical profile (Card 5)
CAD 6	Smoking patients with a high-risk clinical profile	General Recommendations	This CDS will be triggered by AICP during patient visit	IF [CAD Risk] is [high] AND Patient is [SMOKER]	Assessment *CAD Risk *Smoking status	ACTIVITIES Perform comprehensive risk profiling and multi-disciplinary management for smoking cesssation (Card 6)
CAD 7	Patients with CAD	General Recommendations	This CDS will be triggered by AICP during patient visit	IF [Coronary Artery Disease]	Conditions: Coronary Artery Disease	ACTIVITIES Give exercise-based cardiac rehabilitation (Card 7)
CAD 8	Patient with effort angina	Medication Treatment	This CDS will be triggered by AICP during patient visit	IF Patient Has [Effort angina] AND no existing prescription for a [Nitrate]	Conditions: * Effort Angina Medications: * Nitrate (Short-acting)	ACTIVITIES Short-acting nitrates are recommended for immediate relief of angina (Card 8)
CAD 9	Patient with effort angina	Medication Treatment	This CDS will be triggered by AICP during patient visit	IF Patient Has [Effort angina]	Conditions: * Effort Angina	ACTIVITIES Initial first-line treatment with the combination of a beta-blocker and a dihydropyridine Calcium Channel Blocker (CCB) should be considered to control heart rate and symptoms (Card 9)
CAD 10	Patient with effort angina	Medication Treatment	This CDS will be triggered by AICP during patient visit	IF Patient Has [Effort angina]	Conditions: * Effort Angina	ACTIVITIES Long-acting nitrates should be considered as a second-line treatment option when the initial therapy is contraindicated, poorly tolerated, or inadequate to control angina symptoms (Card 10)
CAD 11	Patient with effort angina	Medication Treatment	This CDS will be triggered by AICP during patient visit	IF Patient Has [Effort angina] AND has a prescription for a [Nitrate]	Conditions: * Effort Angina Medications: * Nitrate (Long-acting)	ACTIVITIES When long-acting nitrates are prescribed, a nitrate-free or low-nitrate interval should be considered to reduce tolerance (Card 11)
CAD 12	Patient with LV dysfunction or systolic heart failure	Medication Treatment	This CDS will be triggered by AICP during patient visit	IF Patient Has [LV dysfunction] OR [Systolic heart failure]	Conditions: * LV dysfunction * Systolic heart failure	ACTIVITIES Beta-blockers are recommended in patients with left ventricular (LV) dysfunction or systolic heart failure (Card 12)
CAD 13	Patients with CAD	Medication Treatment	This CDS will be triggered by AICP during patient visit	Patient has [Coronary artery disease] AND NOT prescribed ([Clopidogrel] OR [Asprin])	Conditions: Coronary Artery Disease Medications: * Asprin * Clopidogrel	ACTIVITIES Recommend Aspirin or Clopidogrel daily in patients with CAD (Card 13)
CAD 14	Patient has coronary stenting	Medication Treatment	This CDS will be triggered by AICP during patient visit	Patient has [Coronary stenting] in the past 6 month AND NOT prescribed [Clopidogrel]	Conditions: * Coronary stenting Medication: * Clopidogrel	ACTIVITIES Following coronary stenting, Clopidogrel is recommended daily (Card 14)
CAD 15	Patients with chronic coronary syndromes at very high risk of cardiovascular events, or in patients with concomitant conditions like heart failure, hypertension, or diabetes	Medication Treatment	This CDS will be triggered by AICP during patient visit	IF ([CAD Risk] is [high] OR [Chronic ischemic Heart Disease] OR [heart failure] OR [hypertension] OR [diabetes]) AND NOT prescribed ([Angiotensin-Converting Enzyme inhibitors] or [Angiotensin II Receptor Blockers] )	Conditions: * Chronic ischemic heart disease * Heart failure * Hypertension * Diabetes Assessments: * CAD Risk Medications: * ACEi * ARB	ACTIVITIES Angiotensin-Converting Enzyme (ACE) inhibitors or Angiotensin II Receptor Blockers (ARBs) are recommended (Card 15)
CAD 16	Patients who remain symptomatic despite adequate treatment with an ACE inhibitor and beta-blocker	Medication Treatment	This CDS will be triggered by AICP during patient visit	IF Patient is [Symptomatic despite adequate treatment with ACE inhibitor] AND prescribed [ACE inhibitor] and [β-blocker] AND NOT prescribed ( [MRA] OR [spironolactone] OR [eplerenone])	Assessments: * Symptomatic despite adequate treatment with ACE inhibitor Medications: * ACEi * β-blocker * MRA * Spironolactone * Eplerenone	ACTIVITIES Patients who remain symptomatic despite adequate treatment with an ACE inhibitor and beta-blocker should be recommended with Mineralocorticoid Receptor Antagonist, spironolactone, or eplerenone to reduce morbidity and mortality (Card 16)
CAD 17	Patient with effort angina	Emergency	This CDS will be triggered by AICP during patient visit	IF Patient Has [Effort angina]	Conditions: * Effort Angina	ACTIVITIES Refer patient to emergency department (A&E) if sysmptoms remain for angina (Card 17)
CAD 18	Patient with CAD	Physical exercise	This CDS will be triggered by AICP during patient visit	IF Patient Has [Coronary artery disease]	Conditions: * Coronary Artery Disease	ACTIVITIES Physical exercise is recommended for patients with chronic coronary syndromes (Card 8 in Physical Exercise)

## Sheet: Clinical Concepts
CONDITIONS (Diagnosis and Symptoms)
Terms/concepts used in guidelines	Coding System	Code	Designation	Category	Possible Source
Chronic ischemic heart disease	ICD10	I20-I25	ischemic heart diseases	disorder	EHR via TIS/SIS (Physicians will be able to confirm/amend via AICP)
Coronary artery disease	ICD-10	I25	Chronic ischaemic heart disease	disorder	EHR via TIS/SIS (Physicians will be able to confirm/amend via AICP)
Coronary stenting	ICD-10	Z95.5	Presence of coronary angioplasty implant and graft	disorder	EHR via TIS/SIS (Physicians will be able to confirm/amend via AICP)
Diabetes	ICD-10	E10-E14	Diabetes mellitus	diagnosis	EHR via TIS/SIS (Physicians will be able to confirm/amend via AICP)
Effort angina	ICD-10	I20.8	Other forms of angina pectoris	diagnosis	EHR via TIS/SIS (Physicians will be able to confirm/amend via AICP)
Heart failure	ICD-10	I50	Heart failure	diagnosis	EHR via TIS/SIS (Physicians will be able to confirm/amend via AICP)
	ICD-10	I11	Hypertensive heart disease	diagnosis	EHR via TIS/SIS (Physicians will be able to confirm/amend via AICP)
	ICD-10	I13.0	Hypertensive heart and chronic kidney disease with heart failure and stage 1 through stage 4 chronic kidney disease, or unspecified chronic kidney disease	diagnosis	EHR via TIS/SIS (Physicians will be able to confirm/amend via AICP)
	ICD-10	I13.2	Hypertensive heart and chronic kidney disease with heart failure and with stage 5 chronic kidney disease, or end stage renal disease	diagnosis	EHR via TIS/SIS (Physicians will be able to confirm/amend via AICP)
	ICD-10	I26.0	Pulmonary embolism with acute cor pulmonale	diagnosis	EHR via TIS/SIS (Physicians will be able to confirm/amend via AICP)
Hypertension	ICD-10	I10 - I16	Hypertensive diseases	diagnosis	EHR via TIS/SIS (Physicians will be able to confirm/amend via AICP)
LV dysfunction	http://kroniq.srdc.com.tr/fhir/CodeSystem/condition-code	lv-dysfunction	LV dysfunction	diagnosis	EHR via TIS/SIS (Physicians will be able to confirm/amend via AICP)
Systolic heart failure	ICD-10-CM	I50.2	Systolic (congestive) heart failure	diagnosis	EHR via TIS/SIS (Physicians will be able to confirm/amend via AICP)
OBSERVATIONS (Lab tests, Vital Signs)
Terms/concepts used in guidelines	Coding System	Code	Designation	Unit	Possible Source
Diastolic blood pressure	LOINC	8462-4	Diastolic blood pressure	mm[Hg]	From H/HMP, PEP , AICP, and EHR via TIS/SIS
Heart Rate	LOINC	8867-4	Heart rate	{beats}/min	From H/HMP and PEP
HDL	LOINC	2085-9	Cholesterol in HDL [Mass/volume] in Serum or Plasma	mg/dL	From H/HMP, PEP , AICP, and EHR via TIS/SIS
LDL	LOINC	2089-1	Cholesterol in LDL [Mass/volume] in Serum or Plasma by calculation	mg/dL	From H/HMP, PEP , AICP, and EHR via TIS/SIS
Systolic blood pressure	LOINC	8480-6	Systolic blood pressure	mm[Hg]	From H/HMP, PEP , AICP, and EHR via TIS/SIS
Total Cholesterol	LOINC	2093-3	Cholesterol [Mass/volume] in Serum or Plasma	mg/dL	From H/HMP, PEP , AICP, and EHR via TIS/SIS
OBSERVATIONS ( Assessments)
Terms/concepts used in guidelines	Coding System	Code	Designation		Possible Source
CCTA show CAD of uncertain functional significance	http://kroniq.srdc.com.tr/fhir/CodeSystem/observation-code	ccta-cad-uncertain-functional- significance	CCTA show CAD of uncertain functional significance	Yes/No	AICP
Patient has been referred to cardiologist before	http://kroniq.srdc.com.tr/fhir/CodeSystem/observation-code	referred-to-cardiologist-before	Referred to cardiologist before	Yes/No	AICP
Patient remains symptomatic despite adequate treatment	http://kroniq.srdc.com.tr/fhir/CodeSystem/observation-code	symptomatic-despite-adequate-treatment	Symptomatic despite adequate treatment	Yes/No	AICP
Severe symptoms refractory to medical therapy	http://kroniq.srdc.com.tr/fhir/CodeSystem/observation-code	severe-symptoms-refractory-to-therapy	Severe symptoms refractory to medical therapy	Yes/No	AICP
Symptomatically a probable case of CAD	http://kroniq.srdc.com.tr/fhir/CodeSystem/observation-code	symptomatically-probable-case-of-cad	Symptomatically a probable case of CAD	Yes/No	AICP
Typical angina at a low level of exercise	http://kroniq.srdc.com.tr/fhir/CodeSystem/observation-code	typical-angina- at-low-level-exercise	Typical angina at a low level of exercise	Yes/No	AICP
CAD Risk	http://kroniq.srdc.com.tr/fhir/CodeSystem/observation-code	cad-risk	CAD Risk	(CAD Risk values)	AICP
Smoking status	LOINC	72166-2	Tobacco smoking status	(Smoking status values)	EHR via TIS/SIS (Physicians will be able to confirm/amend via AICP)
VALUE SETS
Value set name	Coding System	Code	Designation
CAD Risk values	SNOMED	62482003	Low
	SNOMED	255508009	Mediıum
	SNOMED	75540009	High
Smoking status values	LOINC	LA18976-3	Current every day smoker
	LOINC	LA18977-1	Current some day smoker
	LOINC	LA15920-4	Former smoker
	LOINC	LA18978-9	Never smoker
	LOINC	LA18979-7	Smoker, current status unknown
	LOINC	LA18980-5	Unknown if ever smoked
	LOINC	LA18981-3	Current Heavy tobacco smoker
MEDICATIONS
Terms/concepts used in guidelines	Coding System	Code	Designation		Possible Source
ACE inhibitors	ATC	C09A	ACE inhibitors, plain		EHR via TIS/SIS (Physicians will be able to confirm/amend via AICP)
	ATC	C09B	ACE inhibitors, combinations		EHR via TIS/SIS (Physicians will be able to confirm/amend via AICP)
ARBs	ATC	C09C	Angiotensin II Receptor Blockers (ARBs), plain		EHR via TIS/SIS (Physicians will be able to confirm/amend via AICP)
	ATC	C09D	Angiotensin II Receptor Blockers (ARBs), combinations		EHR via TIS/SIS (Physicians will be able to confirm/amend via AICP)
Beta-blockers	ATC	C07	BETA BLOCKING AGENTS		EHR via TIS/SIS (Physicians will be able to confirm/amend via AICP)
CCB	ATC	C08	CALCIUM CHANNEL BLOCKERS		EHR via TIS/SIS (Physicians will be able to confirm/amend via AICP)
Spironolactone	ATC	C03DA01	Spironolactone		EHR via TIS/SIS (Physicians will be able to confirm/amend via AICP)
Aspirin	ATC	B01AC06	Acetylsalicylic acid		EHR via TIS/SIS (Physicians will be able to confirm/amend via AICP)
Clopidogrel	ATC	B01AC04	Clopidogrel		EHR via TIS/SIS (Physicians will be able to confirm/amend via AICP)
Mineralocorticoid Receptor Antagonist (MRA)	ATC	C03DA	Aldosterone antagonists		EHR via TIS/SIS (Physicians will be able to confirm/amend via AICP)
Eplerenone	ATC	C03DA04	Eplerenone		EHR via TIS/SIS (Physicians will be able to confirm/amend via AICP)
Nitrate	ATC	C01DA	Nitrate		EHR via TIS/SIS (Physicians will be able to confirm/amend via AICP)

## Sheet: CDSHookCards
CARD 1
Summary			Consider non-invasive functional imaging for myocardial ischaemic or coronary computed tomography angiography.
Detailed description			Non-invasive functional imaging for myocardial ischaemic or coronary computed tomography angiography is recommended as the initial test to diagnose coronary artery disease (CAD) in symptomatic patients in whom obstructive CAD cannot be excluded by clinical assessment alone.
Source			* Holistic patient-centred CAREPATH best practice guideline, Chapter 10.1 [pp. 34] * Visseren FLJ, Mach F, Smulders YM, Carballo D, Koskinas KC, Bäck M, et al. 2021 ESC Guidelines on cardiovascular disease prevention in clinical practice. Eur Heart J [Internet]. 2021 Sep;42(34):3227–337. Available from: https://doi.org/10.1093/eurheartj/ehab484
			Link to CarePATH best practice guideline
Suggestion 1
label	Consider a Referral to Cardiologist for non-invasive functional imaging for myocardial ischaemic.
ACTION 1	type	create
	description	Consider a Referral to Cardiologist for non-invasive functional imaging for myocardial ischaemic
	resource	Service Request	status	draft
			extension	http://kroniq.srdc.com.tr/fhir/StructureDefinition/title | Referral to Cardiologist
			intent	proposal
			occuranceDateTime	{{Today}}
			category	http://www.kroniq.srdc.com.tr/fhir/care-plan-activity-category | referral | Patient referral to specialist
			authoredOn	Automatically set to the date the CDS call is made
			performerType	SNOMED | 17561000 | Cardiologist
			performer	-
			text.status	generated
			text.div	Referral to Cardiologist for non-invasive functional imaging for myocardial ischaemic
Suggestion 2
label	Consider a Referral to Cardiologist for coronary computed tomography angiography.
ACTION 1	type	create
	description	Consider a Referral to Cardiologist for coronary computed tomography angiography
	resource	Service Request	status	draft
			extension	http://kroniq.srdc.com.tr/fhir/StructureDefinition/title | Referral to Cardiologist
			intent	proposal
			occuranceDateTime	{{Today}}
			category	http://www.kroniq.srdc.com.tr/fhir/care-plan-activity-category | referral | Patient referral to specialist
			authoredOn	Automatically set to the date the CDS call is made
			performerType	SNOMED | 17561000 | Cardiologist
			performer	-
			text.status	generated
			text.div	Referral to Cardiologist for coronary computed tomography angiography
CARD 2
Summary			Consider functional imaging for myocardial ischaemia.
Detailed description			Functional imaging for myocardial ischaemia is recommended if coronary computed tomography angiography has shown CAD of uncertain functional significance or is not diagnosed.
Source			Holistic patient-centred CAREPATH best practice guideline, Chapter 10.1 [pp. 34]
			Link to CarePATH best practice guideline
CARD 3
Summary			Invasive coronary angiography is recommended as an alternative test to diagnose CAD in high-risk patients.
Detailed description			Invasive coronary angiography is recommended as an alternative test to diagnose CAD in patients with a high clinical likelihood, severe symptoms refractory to medical therapy or typical angina at a low level of exercise, and clinical evaluation that indicates high event risk.
Source			Holistic patient-centred CAREPATH best practice guideline, Chapter 10.1 [pp. 34]
			Link to CarePATH best practice guideline
Suggestion 1
label	Consider a Referral to Cardiologist for invasive coronary angiography.
ACTION 1	type	create
	description	Consider a Referral to Cardiologist for invasive coronary angiography
	resource	Service Request	status	draft
			extension	http://kroniq.srdc.com.tr/fhir/StructureDefinition/title | Referral to Cardiologist
			intent	proposal
			occuranceDateTime	{{Today}}
			category	http://www.kroniq.srdc.com.tr/fhir/care-plan-activity-category | referral | Patient referral to specialist
			authoredOn	Automatically set to the date the CDS call is made
			performerType	SNOMED | 17561000 | Cardiologist
			performer	-
			text.status	generated
			text.div	Referral to Cardiologist for invasive coronary angiography
CARD 4
Summary			Provide smoking status, systolic BP, HDL cholesterol and total cholesterol values of the patient so that the system can calculate the patient's risk class using SCORE2-OP(MED-Calc).
Detailed description			Assess the patient risk class using SCORE2-OP(MED-Calc) or based on clinical assessment.
Source			* Holistic patient-centred CAREPATH best practice guideline, Chapter 10.1 [pp. 34] * https://u-prevent.com/calculators/score2
			Link to CarePATH best practice guideline
CARD 5
Summary			Consider performing risk stratification in symptomatic patients with a high-risk clinical profile.
Detailed description			Risk stratification is recommended based on clinical assessment and the result of the diagnostic test initially employed to diagnose CAD. In symptomatic patients with a high- risk clinical profile, invasive coronary angiography complemented by invasive physiological guidance is recommended for cardiovascular risk stratification, particularly if the symptoms are responding inadequately to medical …
Source			Holistic patient-centred CAREPATH best practice guideline, Chapter 10.2.1 [pp. 34]
			Link to CarePATH best practice guideline
Suggestion 1
label	Consider a Referral to Cardiologist for performing risk stratification in a symptomatic patient
ACTION 1	type	create
	description	Consider a Referral to Cardiologist for performing risk stratification in a symptomatic patient
	resource	Service Request	status	draft
			extension	http://kroniq.srdc.com.tr/fhir/StructureDefinition/title | Referral to Cardiologist
			intent	proposal
			occuranceDateTime	{{Today}}
			category	http://www.kroniq.srdc.com.tr/fhir/care-plan-activity-category | referral | Patient referral to specialist
			authoredOn	Automatically set to the date the CDS call is made
			performerType	SNOMED | 17561000 | Cardiologist
			performer	-
			text.status	generated
			text.div	Referral to Cardiologist for performing risk stratification in a symptomatic patient
CARD 6
Summary			Perform comprehensive risk profiling and multi-disciplinary management for smoking cessation.
Detailed description			Comprehensive risk profiling and multi-disciplinary management, including treatment of major co-morbidities such as hypertension, hyperlipidaemia, diabetes, anaemia, and obesity, as well as smoking cessation and lifestyle modification, are recommended.
Source			Holistic patient-centred CAREPATH best practice guideline, Chapter 10.2.1 [pp. 34]
			Link to CarePATH best practice guideline
Suggestion 1
label	Consider setting a Goal for smoking cessation in case it works for the patient and give education material.
ACTION 1	type	create
	description	Set goal for quitting smoking.
	resource	Goal	lifecycleStatus	proposed
			extension	http://kroniq.srdc.com.tr/fhir/StructureDefinition/title | Stop smoking goal
			category	http://terminology.hl7.org/CodeSystem/goal-category | safety
			startDate	Automatically set to the date the CDS call is made
			description.text	Stop smoking goal
			description.code	http://www.kroniq.srdc.com.tr/fhir/ValueSet/goal-code | g0001 | Stop smoking
ACTION 2	type	create
	description	Give education material on smoking cessation.
	resource	Communication Request	status	draft
			extension	http://kroniq.srdc.com.tr/fhir/StructureDefinition/title | Education material on smoking cessation
			subject	Patient
			authoredOn	Automatically set to the date the CDS call is made
			payload.contentAttachment.language	en
			payload.contentAttachment.url	https://www.nhsinform.scot/healthy-living/stopping-smoking
			payload.contentAttachment.title	Information on the benefits of quitting smoking & support available
CARD 7
Summary			Give exercise-based cardiac rehabilitation.
Detailed description			Exercise-based cardiac rehabilitation is recommended as an effective means for patients with chronic coronary syndromes to achieve a healthy lifestyle and manage risk factors.
Source			Holistic patient-centred CAREPATH best practice guideline, Chapter 10.2.1 [pp. 35]
			Link to CarePATH best practice guideline
CARD 8
Summary			Short-acting nitrates are recommended for immediate relief of angina.
Detailed description			Short-acting nitrates are recommended for immediate relief of angina.
Source			Holistic patient-centred CAREPATH best practice guideline, Chapter 10.2.2 [pp. 35]
			Link to CarePATH best practice guideline
CARD 9
Summary			Initial first-line treatment with the combination of a beta-blocker and a dihydropyridine Calcium Channel Blocker (CCB) should be considered to control heart rate and symptoms.
Detailed description			Initial first-line treatment with the combination of a beta-blocker and a dihydropyridine Calcium Channel Blocker (CCB) should be considered, to control heart rate and symptoms.
Source			Holistic patient-centred CAREPATH best practice guideline, Chapter 10.2.2 [pp. 35]
			Link to CarePATH best practice guideline
CARD 10
Summary			Long-acting nitrates should be considered as a second-line treatment option when the initial therapy is contraindicated, poorly tolerated, or inadequate to control angina symptoms.
Detailed description			Long-acting nitrates should be considered as a second-line treatment option when the initial therapy is contraindicated, poorly tolerated, or inadequate to control angina symptoms.
Source			Holistic patient-centred CAREPATH best practice guideline, Chapter 10.2.2 [pp. 35]
			Link to CarePATH best practice guideline
CARD 11
Summary			When long-acting nitrates are prescribed, a nitrate-free or low-nitrate interval should be considered to reduce tolerance. Beta-blockers are recommended in patients with left ventricular (LV) dysfunction or systolic heart failure.
Detailed description			When long-acting nitrates are prescribed, a nitrate-free or low-nitrate interval should be considered to reduce tolerance. Beta-blockers are recommended in patients with left ventricular (LV) dysfunction or systolic heart failure.
Source			Holistic patient-centred CAREPATH best practice guideline, Chapter 10.2.2 [pp. 35]
			Link to CarePATH best practice guideline
CARD 12
Summary			Beta-blockers are recommended in patients with left ventricular (LV) dysfunction or systolic heart failure.
Detailed description			Beta-blockers are recommended in patients with left ventricular (LV) dysfunction or systolic heart failure.
Source			Holistic patient-centred CAREPATH best practice guideline, Chapter 10.2.2 [pp. 35]
			Link to CarePATH best practice guideline
CARD 13
Summary			Recommend Aspirin or Clopidogrel daily in patients with CAD.
Detailed description			* Aspirin 75-100 mg daily is recommended in patients with CAD. * Clopidogrel 75 mg daily is recommended as an alternative to aspirin in patients with aspirin intolerance. * Adding a second antithrombotic drug to aspirin for long-term secondary prevention should be considered in patients with a high risk of ischaemic events and without high bleeding risk.
Source			Holistic patient-centred CAREPATH best practice guideline, Chapter 10.1 [pp. 34]
			Link to CarePATH best practice guideline
CARD 14
Summary			Following coronary stenting, Clopidogrel is recommended daily.
Detailed description			Clopidogrel 75 mg daily following appropriate loading (e.g., 600 mg or >5 days of maintenance therapy) is recommended, in addition to aspirin, for 6 months following coronary stenting, irrespective of stent type, unless a shorter duration (1-3 months) is indicated due to risk or the occurrence of life-threatening bleeding.
Source			Holistic patient-centred CAREPATH best practice guideline, Chapter 10.1 [pp. 34]
			Link to CarePATH best practice guideline
CARD 15
Summary			Angiotensin-Converting Enzyme (ACE) inhibitors or Angiotensin II Receptor Blockers (ARBs) are recommended.
Detailed description			* Angiotensin-Converting Enzyme (ACE) inhibitors or Angiotensin II Receptor Blockers (ARBs) are recommended in patients with chronic coronary syndromes at very high risk of cardiovascular events, or in patients with concomitant conditions like heart failure, hypertension, or diabetes. * An ARB is recommended as an alternative in patients who do not tolerate ACE inhibition, or an angiotensin recep…
Source			Holistic patient-centred CAREPATH best practice guideline, Chapter 10.1 [pp. 34]
			Link to CarePATH best practice guideline
CARD 16
Summary			Patients who remain symptomatic despite adequate treatment with an ACE inhibitor and beta-blocker should be recommended with Mineralocorticoid Receptor Antagonist (spironolactone or eplerenone) to reduce morbidity and mortality.
Detailed description			A Mineralocorticoid Receptor Antagonist (spironolactone or eplerenone) to reduce morbidity and mortality. is recommended in patients who remain symptomatic despite adequate treatment with an ACE inhibitor and beta-blocker, to reduce morbidity and mortality.
Source			Holistic patient-centred CAREPATH best practice guideline, Chapter 10.1 [pp. 34]
			Link to CarePATH best practice guideline
CARD 17
Summary			Consider a Referral to emergency department (A&E) if sysmptoms remain for angina.
Detailed description			Consider a Referral to emergency department (A&E) if sysmptoms remain for angina.
Source			Holistic patient-centred CAREPATH best practice guideline, Chapter 10.1 [pp. 34]
			Link to CarePATH best practice guideline
Suggestion 1
label	Consider a Referral to emergency department (A&E) if sysmptoms remain for angina.
ACTION 1	type	create
	description	Refer patient to emergency department (A&E) if sysmptoms remain for angina
	resource	Service Request	status	draft
			extension	http://kroniq.srdc.com.tr/fhir/StructureDefinition/title | Referral to a specialist or emergency services
			intent	proposal
			occuranceDateTime	{{Today}}
			category	http://www.kroniq.srdc.com.tr/fhir/care-plan-activity-category | referral | Patient referral to specialist
			authoredOn	Automatically set to the date the CDS call is made
			performerType	-
			performer	-
			text.status	generated
			text.div	Refer patient to emergency department (A&E) if sysmptoms remain for angina
CARD 8 in Physical Exercise CDS
Summary			Physical exercise is recommended for patients with chronic coronary syndromes.
Detailed description			Exercise-based cardiac rehabilitation is recommended as an effective means for patients with chronic coronary syndromes to achieve a healthy lifestyle and manage risk factors.
Source			Holistic patient-centred CAREPATH best practice guideline, Chapter 10.2.1 [pp. 35]
			Link to CarePATH best practice guideline
