# Supplementary material for: Transforming evidence-based clinical guidelines into implementable clinical decision support services: the CAREPATH study for multimorbidity management
Source: Front Med (Lausanne). 2024 May 27;11:1386689. doi: 10.3389/fmed.2024.1386689 (PMC11163046; doi:10.3389/fmed.2024.1386689)
Supplement: Supplementary file 2 [file Table_2.XLSX]

## Sheet: Rules
RULE NO	CONTEXT	PURPOSE	TRIGGER	RULE DESCRIPTION	INPUT as Clinical Concepts	OUTPUT
CGS 1	For all patients	Information	This CDS will be triggered by AICP during medication review	-	-	ACTIVITIES Consider offering psychological intervention, training, and support to caregivers (Card 1) Notify the clinician that ‘ Psychological intervention, training, and support should be offered to family members and other informal caregivers of care-dependent older people, particularly, but not exclusively, when the need for care is complex and extensive and/or there is significant caregiver …

## Sheet: Clinical Concepts
OBSERVATIONS ( Assessments)
Terms/concepts used in guidelines	Coding System	Code	Designation	Unit	Possible Source
ZARIT Scale	http://kroniq.srdc.com.tr/fhir/CodeSystem/observation-code	zbi	Zarit Burden Interview		AICP

## Sheet: CDSHookCards
CARD 1
Summary			Consider offering psychological intervention, training, and support to caregivers.
Detailed description			Psychological intervention, training, and support should be offered to family members and other informal caregivers of care-dependent older people, particularly, but not exclusively, when the need for care is complex and extensive and/or there is significant caregiver strain.
Source			Holistic patient-centred CAREPATH best practice guideline
			Link to CarePATH best practice guideline
CARD 2
Summary			Consider asessing caregiver overload through the Zarit scale.
Detailed description			During the clinical investigation, the presence of caregiver overload needs to be assessed through the validated Zarit scale. In case of detecting overload and/or that the caregiver manifests other needs, consider informing about available resources in the environment of the patient-caregiver
Source			Holistic patient-centred CAREPATH best practice guideline
			Link to CarePATH best practice guideline
