# Supplementary material for: Transforming evidence-based clinical guidelines into implementable clinical decision support services: the CAREPATH study for multimorbidity management
Source: Front Med (Lausanne). 2024 May 27;11:1386689. doi: 10.3389/fmed.2024.1386689 (PMC11163046; doi:10.3389/fmed.2024.1386689)
Supplement: Supplementary file 3 [file Table_3.XLSX]

## Sheet: Rules
RULE NO	CONTEXT	PURPOSE	TRIGGER	RULE DESCRIPTION	INPUT as Clinical Concepts	OUTPUT
CKD 1	Testing for CKD using eGFR creatinine and urine albumin/creatinine ratio (ACR) should be offered to older adults with multimorbidity and cognitive impairment	Lab test	This CDS will be triggered by AICP during patient visit	-	Conditions: * CKD Observations: * Albumin/Creatinine Ratio (ACR) * eGFR	ACTIVITIES Test for CKD using eGFR creatinine and urine albumin/creatinine ratio (ACR) in older adults with multimorbidity and cognitive impairment (Card 1)
CKD 2	Proteinuria should be measured with albumin/creatinine ratio (ACR) in older adults with multimorbidity and cognitive impairment.	Lab test	This CDS will be triggered by AICP during patient visit	IF patient has [Diabetes] OR [eGFR] < 60 mL/min/{1.73_m2} OR ([eGFR] >= 60 mL/min/{1.73_m2} AND [Strong suspicition of CKD])	Conditions: * Diabetes Observations: * eGFR * Proteinuria Assessments: * Strong suspicion of CKD	ACTIVITIES Proteinuria should be measured with albumin/creatinine ratio (ACR) in older adults with multimorbidity and cognitive impairment (Card 2)
CKD 3	Classify CKD in adults using a combination of GFR (ml/min/1.73 m2) and ACR (mg/g or mg/mmol) categories.	CKD risk	This CDS will be triggered by AICP during patient visit	IF NOT [eGFR] and [Albumin/Creatinine Ratio (ACR)]	Observations: * Albumin/Creatinine Ratio (ACR) * eGFR * CKD Risk	ACTIVITIES Provide ACR and eGFR values so that the system can classify CKD risk in adults using a combination of GFR (ml/min/1.73 m2) and ACR (mg/g or mg/mmol) categories (Card 3)
CKD 4	Accelerated progression of CKD can be considered a sustained decrease in GFR of 25% or more and a change in GFR category within 12 months, or a sustained decrease in GFR of 15 ml/min/1.73 m2 per year	CKD risk	This CDS will be triggered by AICP during patient visit	IF patient has [CKD]	Conditions: * CKD Assessments: * Accelerated progression of CKD	ACTIVITIES Evaluate accelerated progression of CKD (Card 4)
CKD 5	Accelerated progression of CKD can be considered a sustained decrease in GFR of 25% or more and a change in GFR category within 12 months, or a sustained decrease in GFR of 15 ml/min/1.73 m2 per year	CKD risk	This CDS will be triggered by AICP during patient visit	IF patient has [CKD] AND [Accelerated progression of CKD]	Conditions: * CKD Assessments: * Accelerated progression of CKD	ACTIVITIES Consider a referral to Nephrologist for specialized assessment (Card 5)
CKD 6	Offer a renal ultrasound scan to all adults with CKD who have accelerated progression of CKD	General recommendations	This CDS will be triggered by AICP during patient visit	IF patient has [CKD] AND ([Accelerated progression of CKD] OR [Hematuria] OR [Recurrent and persistent haematuria] OR [Urinary tract obstruction] OR [Family history of Polycystic kidney disease] OR [eGFR] < 30 mL/min/{1.73_m2})	Conditions: * CKD * Hematuria * Recurrent and persistent haematuria * Urinary tract obstruction Observations: * eGFR Assessments: * Accelerated progression of CKD Family history: * Polycystic kidney disease	ACTIVITIES Consider ordering Renal ultrasound scan (Card 6)
CKD 7	Agree a plan to establish the cause of CKD	General recommendations	This CDS will be triggered by AICP during patient visit	IF patient has [CKD diagnosed today]	Conditions: * CKD	ACTIVITIES Agree a plan to establish the cause of CKD, offer patients with CKD, their family members or carers as appropriate, education and information tailored to the severity and cause of CKD, the associated complications, and the risk of progression, and discuss the available treatments (Card 7)
CKD 8	The frequency of eGFR creatinine monitoring should be tailored according to the underlying cause of CKD	General recommendations	This CDS will be triggered by AICP during patient visit	IF patient has [CKD]	Conditions: * CKD	ACTIVITIES Consider setting a follow-up appointment to monitor eGFR creatinine (Card 8)
CKD 9	Refer older adults with CKD for specialist assessment	General recommendations	This CDS will be triggered by AICP during patient visit	IF patient has [CKD]	Conditions: * CKD	ACTIVITIES Refer older adults with CKD for specialist assessment, taking into account their wishes and multimorbidities, if they have any of the following (Card 9)
CKD 10	The chronic use of NSAIDs may be associated with progression of CKD	General recommendations	This CDS will be triggered by AICP during patient visit	IF patient has [CKD]	Conditions: * CKD	ACTIVITIES In patients who referred for specialist assessment, great caution must be taken when giving NSAIDs over prolonged periods of time (Card 10)
CKD 11	Consider investigating and managing anaemia if the haemoglobin levels falls to 11.0 g/dL or less	Anemia	This CDS will be triggered by AICP during patient visit	IF patient has [CKD] AND ( [Haemoglobin] < 11.0 g/dl OR [Lethargy] OR [Shortness of breath] OR [Palpitations])	Conditions: * CKD * Lethargy * Shortness of breath * Palpitations Observations: * Haemoglobin	ACTIVITIES Consider investigating and managing anaemia if the haemoglobin levels falls to 11.0 g/dL or less, or if symptoms attributable to anaemia appear (Card 11)
CKD 12	If eGFR is above 60 ml/min/1.73 m2, investigate other causes of anaemia as it is unlikely to be caused by CKD.	Anemia	This CDS will be triggered by AICP during patient visit	IF patient has [CKD] AND [eGFR] >= 60 mL/min/{1.73_m2}	Conditions: * CKD Observations: * eGFR	ACTIVITIES If eGFR is above 60 ml/min/1.73 m2, investigate other causes of anaemia as it is unlikely to be caused by CKD (Card 12)
CKD 13	If eGFR is between 30 and 60 ml/min /1.73 m2, investigate other causes of anaemia, but use clinical judgement to decide how extensive this investigation should be, because the anaemia may be caused by CKD.	Anemia	This CDS will be triggered by AICP during patient visit	IF patient has [CKD] AND [eGFR] >= 30 mL/min/{1.73_m2} AND [eGFR] < 60 mL/min/{1.73_m2}	Conditions: * CKD Observations: * eGFR	ACTIVITIES If eGFR is between 30 and 60 ml/min /1.73 m2, investigate other causes of anaemia, but use clinical judgement to decide how extensive this investigation should be, because the anaemia may be caused by CKD (Card 13)
CKD 14	If eGFR is below 30 ml/min/1.73 m2, think about other causes of anaemia but note that anaemia is often caused by CKD.	Anemia	This CDS will be triggered by AICP during patient visit	IF patient has [CKD] AND [eGFR] < 30 mL/min/{1.73_m2}	Conditions: * CKD Observations: * eGFR	ACTIVITIES If eGFR is below 30 ml/min/1.73 m2, think about other causes of anaemia but note that anaemia is often caused by CKD (Card 14)
CKD 15	Carry out testing to diagnose iron deficiency and determine potential responsiveness to iron therapy	General recommendations	This CDS will be triggered by AICP during patient visit	IF patient has [CKD]	Conditions: * CKD	ACTIVITIES Carry out testing to diagnose iron deficiency and determine potential responsiveness to iron therapy (Card 15)
CKD 16	Refer patients with CKD and renal outflow obstruction to urological services	General recommendations	This CDS will be triggered by AICP during patient visit	IF patient has [CKD] AND [Renal outflow obstruction]	Conditions: * CKD * Renal outflow obstruction	ACTIVITIES Refer patients with CKD and renal outflow obstruction to urological services (Card 16)
CKD 17	Offer ARB or ACE inhibitor, titrated to the highest licensed dose that the patient can tolerate	Medication treatment	This CDS will be triggered by AICP during patient visit	IF patient has [CKD] AND ( ([Hypertension] AND [ACR] >= 30 mg/mmol) OR ([Diabetes] AND [ACR] >= 3 mg/mmol]) )	Conditions: * CKD * Diabetes * Hypertension Observations: *ACR Medications: * ARB * ACE inhibitor	ACTIVITIES Offer ARB or ACE inhibitor, titrated to the highest licensed dose that the patient can tolerate (Card 17)
CKD 18	Rennin- angiotensin system antagonists	Medication treatment	This CDS will be triggered by AICP during patient visit	IF patient has [CKD] AND NOT using ([ARB] OR [ACEi] OR [Renin-inhibitors])	Conditions: * CKD Medications: * ARB * ACE inhibitor * Renin-inhibitors	ACTIVITIES Measure serum potassium concentrations and eGFR before starting rennin-angiotensin system antagonists (Card 18)
CKD 19	Rennin- angiotensin system antagonists	Medication treatment	This CDS will be triggered by AICP during patient visit	IF patient has [CKD] AND [Potassium] >= 5.0 mmol/L	Conditions: * CKD Observations: * Potassium	ACTIVITIES Do not routinely offer a rennin-angiotensin system antagonist to adults with CKD if their pre-treatment serum potassium concentration is greater than 5.0 mmol/L. In these cases, assess for and treat any other factors that promote hyperkalaemia and recheck serum potassium concentration (Card 19)
CKD 20	Rennin- angiotensin system antagonists	Medication treatment	This CDS will be triggered by AICP during patient visit	IF patient has [CKD] AND using ([ARB] OR [ACEi] OR [Renin-inhibitors])	Conditions: * CKD Medications: * ARB * ACE inhibitor * Renin-inhibitors	ACTIVITIES Repeat serum potassium concentrations and eGFR measurements between 1 and 2 weeks after starting rennin-angiotensin system antagonists and after each dose increase (Card 20)
CKD 21	Rennin- angiotensin system antagonists	Medication treatment	This CDS will be triggered by AICP during patient visit	IF patient has [CKD] AND using ([ARB] OR [ACEi] OR [Renin-inhibitors]) AND [Potassium] >= 6.0 mmol/L	Conditions: * CKD Observations: * Potassium Medications: * ARB * ACE inhibitor * Renin-inhibitors	ACTIVITIES Stop rennin-angiotensin system antagonists in adults if the serum potassium concentration increases to 6.0 mmol/L or more and other medicines known to promote hyperkalaemia have been discontinued (Card 21)
CKD 22	Rennin- angiotensin system antagonists	Medication treatment	This CDS will be triggered by AICP during patient visit	IF patient has [CKD] AND using ([ARB] OR [ACEi] OR [Renin-inhibitors])	Conditions: * CKD Medications: * ARB * ACE inhibitor * Renin-inhibitors	ACTIVITIES Do not modify the rennin-angiotensin system antagonist dose if the change in eGFR is less than 25% or the change in serum creatinine is less than 30% (Card 22)
CKD 23	Antiplatelet medicines	Medication treatment	This CDS will be triggered by AICP during patient visit	IF patient has [CKD] AND not using [Antiplatelets]	Conditions: * CKD Medications: * Antiplatelets	ACTIVITIES Consider offering antiplatelet drugs to people with CKD for the secondary prevention of cardiovascular disease, but be aware of the increased risk of bleeding (Card 23)
CKD 24	ESA (erythropoietic stimulating agent) therapy	Medication treatment	This CDS will be triggered by AICP during patient visit	IF patient has [CKD] AND [Iron deficiency]	Conditions: * CKD * Iron deficiency	ACTIVITIES ESA (erythropoietic stimulating agent) therapy should not be started in the presence of absolute iron deficiency without also managing the iron deficiency (Card 24)
CKD 25	ESA (erythropoietic stimulating agent) therapy	Medication treatment	This CDS will be triggered by AICP during patient visit	IF patient has [CKD]	Conditions: * CKD	ACTIVITIES ESAs (erythropoietic stimulating agents) need not be administered if the prognosis is likely to negate the benefits of correcting the anaemia (Card 25)
CKD 26	ESA (erythropoietic stimulating agent) therapy	Medication treatment	This CDS will be triggered by AICP during patient visit	IF patient has [CKD] AND using [ESA (erythropoietic stimulating agent)]	Conditions: * CKD Medications: * ESA (erythropoietic stimulating agent)	ACTIVITIES If a trial of ESA therapy is carried out, assess the effectiveness of the trial after an agreed interval, and agree with the patient and caregiver if appropriate whether or not to continue ESA therapy (Card 26)
CKD 27	ESA (erythropoietic stimulating agent) therapy	Medication treatment	This CDS will be triggered by AICP during patient visit	IF patient has [CKD] AND using [ESA (erythropoietic stimulating agent)]	Conditions: * CKD Medications: * ESA (erythropoietic stimulating agent)	ACTIVITIES The dose and frequency of ESA should be adjusted to keep the rate of Hb increase between 1.0 and 2.0 g/dL/month and maintain the Hb range between 10.0 and 12.0 g/dL (Card 27)
CKD 28	ESA (erythropoietic stimulating agent) therapy	Medication treatment	This CDS will be triggered by AICP during patient visit	IF patient has [CKD] AND [Anemia in CKD] AND using [ESA (erythropoietic stimulating agent)]	Conditions: * CKD * Anemia in CKD Medications: * ESA (erythropoietic stimulating agent)	ACTIVITIES Avoid blood transfusions, if possible, in people with anaemia of CKD in whom kidney transplant is a treatment option (Card 28)
CKD 29	ESA (erythropoietic stimulating agent) therapy	Medication treatment	This CDS will be triggered by AICP during patient visit	IF patient has [CKD] AND [Anemia in CKD] AND using [ESA (erythropoietic stimulating agent)]	Conditions: * CKD * Anemia in CKD Medications: * ESA (erythropoietic stimulating agent)	ACTIVITIES Offer iron therapy to older adults with anaemia of CKD who are receiving ESAs (Card 29)
CKD 30	ESA (erythropoietic stimulating agent) therapy	Medication treatment	This CDS will be triggered by AICP during patient visit	IF patient has [CKD] AND [Anemia in CKD] AND using [ESA (erythropoietic stimulating agent)] AND [Iron saturation] >= 20% AND [Ferritin] >= 100 mcg/L	Conditions: * CKD * Anemia in CKD Observations: * Iron saturation * Ferritin Medications: * ESA (erythropoietic stimulating agent)	ACTIVITIES Offer maintenance iron to older adults with anaemia of CKD who are receiving ESAs, once the transferrin saturation is greater than 20%, and serum ferritin level is greater than 100 mcg/L (Card 30)
CKD 31	In patients with eGFR <60 mL/min/1.73 m2 Measure iPTH and vitamin D levels depending on the baseline values and vitamin D treatment.	Medication treatment	This CDS will be triggered by AICP during patient visit	IF patient has [CKD] AND [eGFR] < 60 mL/min/{1.73_m2}	Conditions: * CKD Observations: *eGFR	ACTIVITIES In patients with eGFR <60 mL/min/1.73 m2, monitoring serum phosphate, calcium, intact parathyroid hormone (iPTH), and 25-hydroxyvitamin D levels is recommended (Card 31)
CKD 32	Patients should receive education on the absorbability of phosphate from different foods.	Dietary	This CDS will be triggered by AICP during patient visit	IF patient has [CKD] AND does not have [Hemodialysis] AND [Serum phosphate] > 4.5 mg/dL	Conditions: * CKD * Hemodilaysis Observations: * Serum phosphate	ACTIVITIES Treat hyperphosphatemia when values are persistently and progressively higher than normal (>4.5 mg/dL) in non-dialysis CKD patients. (Card 32)
CKD 33	If hyperphosphatemia persists, phosphate binders should be prescribed.	Medication treatment	This CDS will be triggered by AICP during patient visit	IF patient has [CKD] AND does not have [Hemodialysis] AND [Serum phosphate] > 4.5 mg/dL	Conditions: * CKD * Hemodilaysis Observations: * Serum phosphate	ACTIVITIES If hyperphosphatemia persists, phosphate binders should be prescribed (Card 33)
CKD 34	Consider oral sodium bicarbonate supplementation for adults with Egfr	Medication treatment	This CDS will be triggered by AICP during patient visit	IF patient has [CKD] AND [eGFR] < 30 ml/min/1.73 m2 AND [Serum bicarbonate concentration] < 20 mmol/liter	Conditions: * CKD Observations: * eGFR * Serum bicarbonate concentration	ACTIVITIES Consider oral sodium bicarbonate supplementation (Card 34)
CKD 35	Bisphosphonates	Medication treatment	This CDS will be triggered by AICP during patient visit	IF patient has [CKD] AND [Osteoporosis] AND [eGFR] >= 30 ml/min/1.73 m2	Conditions: * CKD * Osteoporosis Observations: *eGFR	ACTIVITIES Consider offering bisphosphonates for osteoporosis (Card 35)
CKD 36	Colecalciferol or ergocalciferol	Medication treatment	This CDS will be triggered by AICP during patient visit	IF patient has [CKD] AND [Vitamin D deficiency]	Conditions: * CKD * Vitamin D deficiency	ACTIVITIES Consider offering colecalciferol or ergocalciferol for vitamin D deficiency (Card 36)
CKD 37	Calcitriol (1-25 dihydroxycholecalciferol)	Medication treatment	This CDS will be triggered by AICP during patient visit	IF patient has [CKD] AND does not have [Vitamin D deficiency] AND [eGFR] < 30 ml/min/1.73 m2 AND (has [Mineral disorders] OR [Bone disorders])	Conditions: * CKD * Vitamin D deficiency * Mineral disorders * Bone disorders Observations: * eGFR	ACTIVITIES Consider offering calcitriol (1-25 dihydroxycholecalciferol) (Card 37)
CKD 38	Calcitriol (1-25 dihydroxycholecalciferol)	Medication treatment	This CDS will be triggered by AICP during patient visit	IF patient has [CKD] AND using [Calcitriol]	Conditions: * CKD Medications: * Calcitriol	ACTIVITIES Consider offering calcitriol (1-25 dihydroxycholecalciferol) (Card 37)

## Sheet: Clinical Concepts
CONDITIONS (Diagnosis and Symptoms)
Terms/concepts used in guidelines	Coding System	Code	Designation	Category	Possible Source
Acute kidney injury	ICD-10	N17.9	Acute kidney failure, unspecified	diagnosis	EHR via TIS/SIS (Physicians will be able to confirm/amend via AICP)
Anemia in CKD	ICD-10	c	Anemia in chronic kidney disease	diagnosis	EHR via TIS/SIS (Physicians will be able to confirm/amend via AICP)
Bone disorders	ICD-10	M85	Other disorders of bone density and structure	symptom	EHR via TIS/SIS (Physicians will be able to confirm/amend via AICP)
Diabetes	ICD-10	E10	Type 1 diabetes mellitus	diagnosis	EHR via TIS/SIS (Physicians will be able to confirm/amend via AICP)
	ICD-10	E11	Type 2 diabetes mellitus	diagnosis	EHR via TIS/SIS (Physicians will be able to confirm/amend via AICP)
	ICD-10	E12	Malnutrition-related diabetes mellitus	diagnosis	EHR via TIS/SIS (Physicians will be able to confirm/amend via AICP)
	ICD-10	E13	Other specified diabetes mellitus	diagnosis	EHR via TIS/SIS (Physicians will be able to confirm/amend via AICP)
	ICD-10	E14	Unspecified diabetes mellitus	diagnosis	EHR via TIS/SIS (Physicians will be able to confirm/amend via AICP)
Chronic kidney disease	ICD-10	N18	Chronic kidney disease	diagnosis	EHR via TIS/SIS (Physicians will be able to confirm/amend via AICP)
	ICD-10	N18.1	Chronic kidney disease, stage 1	diagnosis	EHR via TIS/SIS (Physicians will be able to confirm/amend via AICP)
	ICD-10	N18.2	Chronic kidney disease, stage 2	diagnosis	EHR via TIS/SIS (Physicians will be able to confirm/amend via AICP)
	ICD-10	N18.3	Chronic kidney disease, stage 3	diagnosis	EHR via TIS/SIS (Physicians will be able to confirm/amend via AICP)
	ICD-10	N18.4	Chronic kidney disease, stage 4	diagnosis	EHR via TIS/SIS (Physicians will be able to confirm/amend via AICP)
	ICD-10	N18.5	Chronic kidney disease, stage 5	diagnosis	EHR via TIS/SIS (Physicians will be able to confirm/amend via AICP)
	ICD-10	N18.9	Chronic kidney disease, unspecified	diagnosis	EHR via TIS/SIS (Physicians will be able to confirm/amend via AICP)
	ICD-10	I12.0	Hypertensive renal disease with renal failure	diagnosis	EHR via TIS/SIS (Physicians will be able to confirm/amend via AICP)
	ICD-10	I13.1	Hypertensive heart and renal disease with renal failure	diagnosis	EHR via TIS/SIS (Physicians will be able to confirm/amend via AICP)
	ICD-10	N19	Unspecified kidney failure	diagnosis	EHR via TIS/SIS (Physicians will be able to confirm/amend via AICP)
Heart Failure	ICD-10	I50	Heart failure	diagnosis	EHR via TIS/SIS (Physicians will be able to confirm/amend via AICP)
	ICD-10	I11	Hypertensive heart disease	diagnosis	EHR via TIS/SIS (Physicians will be able to confirm/amend via AICP)
	ICD-10	I13.0	Hypertensive heart and chronic kidney disease with heart failure and stage 1 through stage 4 chronic kidney disease, or unspecified chronic kidney disease	diagnosis	EHR via TIS/SIS (Physicians will be able to confirm/amend via AICP)
	ICD-10	I13.2	Hypertensive heart and chronic kidney disease with heart failure and with stage 5 chronic kidney disease, or end stage renal disease	diagnosis	EHR via TIS/SIS (Physicians will be able to confirm/amend via AICP)
	ICD-10	I26.0	Pulmonary embolism with acute cor pulmonale	diagnosis	EHR via TIS/SIS (Physicians will be able to confirm/amend via AICP)
Hematuria	ICD-10	R31	Hematuria	diagnosis	EHR via TIS/SIS (Physicians will be able to confirm/amend via AICP)
Hemodialysis	ICD-10	Z99.2	Dependence on renal dialysis	disorder	EHR via TIS/SIS (Physicians will be able to confirm/amend via AICP)
Hypertension	ICD-10	I10 - I16	Hypertensive diseases	diagnosis	EHR via TIS/SIS (Physicians will be able to confirm/amend via AICP)
Iron deficiency	ICD-10	E61.1	Iron deficiency	diagnosis	EHR via TIS/SIS (Physicians will be able to confirm/amend via AICP)
Lethargy	ICD-10	R53.83	Other fatigue	symptom	EHR via TIS/SIS (Physicians will be able to confirm/amend via AICP)
Mineral disorders	ICD-10	E83	Disorders of mineral metabolism	symptom	EHR via TIS/SIS (Physicians will be able to confirm/amend via AICP)
Osteoporosis	ICD-10	M80	Osteoporosis with current pathological fracture	diagnosis	EHR via TIS/SIS (Physicians will be able to confirm/amend via AICP)
	ICD-10	M81	Osteoporosis without current pathological fracture	diagnosis	EHR via TIS/SIS (Physicians will be able to confirm/amend via AICP)
Palpitations	ICD-10	R00.2	Palpitations	symptom	EHR via TIS/SIS (Physicians will be able to confirm/amend via AICP)
Polycystic kidney disease	ICD-10	Q61.2	Polycystic kidney, adult type	diagnosis	EHR via TIS/SIS (Physicians will be able to confirm/amend via AICP)
Recurrent and persistent haematuria	ICD-10	N02	Recurrent and persistent haematuria	diagnosis	EHR via TIS/SIS (Physicians will be able to confirm/amend via AICP)
Shortness of breath	ICD-10	R06.02	Shortness of breath	symptom	EHR via TIS/SIS (Physicians will be able to confirm/amend via AICP)
Urinary tract obstruction / Renal outflow obstruction	ICD-10	N13.9	Obstructive and reflux uropathy, unspecified	diagnosis	EHR via TIS/SIS (Physicians will be able to confirm/amend via AICP)
Vitamin D deficiency	ICD-10	E55	Vitamin D deficiency	symptom	EHR via TIS/SIS (Physicians will be able to confirm/amend via AICP)
OBSERVATIONS (Lab tests, Vital Signs)
Terms/concepts used in guidelines	Coding System	Code	Designation	Unit	Possible Source
25-hydroxyvitamin D2	LOINC	49054-0	25-hydroxyvitamin D2 [Mass/volume] in Serum or Plasma	ng/mL	EHR via TIS/SIS (Physicians will be able to confirm/amend via AICP)
Albumin/Creatinine Ratio in Urine	LOINC	32294-1	Albumin/Creatinine [Ratio] in Urine	mg/mmol{creat}	EHR via TIS/SIS (Physicians will be able to confirm/amend via AICP)
Calcium	LOINC	17861-6	Calcium [Mass/volume] in Serum or Plasma	mg/dL	EHR via TIS/SIS (Physicians will be able to confirm/amend via AICP)
eGFR	LOINC	33914-3	Glomerular filtration rate/1.73 sq M.predicted [Volume Rate/Area] in Serum or Plasma by Creatinine-based formula (MDRD)	mL/min/{1.73_m2}	EHR via TIS/SIS (Physicians will be able to confirm/amend via AICP)
Ferritin	LOINC	2276-4	Ferritin [Mass/volume] in Serum or Plasma	ng/mL	EHR via TIS/SIS (Physicians will be able to confirm/amend via AICP)
Hemoglobin	LOINC	718-7	Hemoglobin [Mass/volume] in Blood	g/dL	EHR via TIS/SIS (Physicians will be able to confirm/amend via AICP)
Intact parathyroid hormone (iPTH)	LOINC	2731-8	Parathyrin.intact [Mass/volume] in Serum or Plasma	pg/mL	EHR via TIS/SIS (Physicians will be able to confirm/amend via AICP)
Iron saturation	LOINC	14801-5	Iron saturation goal Serum or Plasma	%	EHR via TIS/SIS (Physicians will be able to confirm/amend via AICP)
Potassium	LOINC	2823-3	Potassium [Moles/volume] in Serum or Plasma	mmol/L	EHR via TIS/SIS (Physicians will be able to confirm/amend via AICP)
Proteinuria	LOINC	2888-6	Protein [Mass/volume] in Urine	g/dL	EHR via TIS/SIS (Physicians will be able to confirm/amend via AICP)
Serum bicarbonate concentration	LOINC	1963-8	Bicarbonate [Moles/volume] in Serum or Plasma	mmol/L	EHR via TIS/SIS (Physicians will be able to confirm/amend via AICP)
Serum creatinine	LOINC	2160-0	Creatinine [Mass/volume] in Serum or Plasma	mg/dL	EHR via TIS/SIS (Physicians will be able to confirm/amend via AICP)
Serum phosphate	LOINC	2777-1	Phosphate [Mass/volume] in Serum or Plasma	mg/dL	EHR via TIS/SIS (Physicians will be able to confirm/amend via AICP)
OBSERVATIONS ( Assessments)
Terms/concepts used in guidelines	Coding System	Code	Designation	Unit	Possible Source
Accelerated progression of CKD	http://kroniq.srdc.com.tr/fhir/CodeSystem/observation-code	accelerated-progression-of-ckd	Accelerated progression of CKD	Yes/No	AICP
CKD Risk	http://kroniq.srdc.com.tr/fhir/CodeSystem/observation-code	ckd-risk	CKD Risk	(CKD Risk values)	AICP
Symptoms of urinary tract obstruction	http://kroniq.srdc.com.tr/fhir/CodeSystem/observation-code	symptoms-of-urinary-tract-obstruction	Symptoms of urinary tract obstruction	Yes/No	AICP
Strong suspicion of CKD	http://kroniq.srdc.com.tr/fhir/CodeSystem/observation-code	strong-suspicion-of-ckd	Strong suspicition of CKD	Yes/No	AICP
VALUE SETS
Value set name	Coding System	Code	Designation
CKD Risk values	http://kroniq.srdc.com.tr/fhir/CodeSystem/ckd-risk	low-risk	Low risk
	http://kroniq.srdc.com.tr/fhir/CodeSystem/ckd-risk	moderately-increased-risk	Moderately increased risk
	http://kroniq.srdc.com.tr/fhir/CodeSystem/ckd-risk	high-risk	High risk
	http://kroniq.srdc.com.tr/fhir/CodeSystem/ckd-risk	very-high-risk	Very high risk
	http://kroniq.srdc.com.tr/fhir/CodeSystem/ckd-risk	highest-risk	Highest risk
MEDICATIONS
Terms/concepts used in guidelines	Coding System	Code	Designation		Possible Source
Antiplatelets	ATC	B01AC	Platelet aggregation inhibitors excl. heparin		EHR via TIS/SIS (Physicians will be able to confirm/amend via AICP)
ACE inhibitors	ATC	C09A	ACE inhibitors, plain		EHR via TIS/SIS (Physicians will be able to confirm/amend via AICP)
	ATC	C09B	ACE inhibitors, combinations		EHR via TIS/SIS (Physicians will be able to confirm/amend via AICP)
ARBs	ATC	C09C	Angiotensin II Receptor Blockers (ARBs), plain		EHR via TIS/SIS (Physicians will be able to confirm/amend via AICP)
	ATC	C09D	Angiotensin II Receptor Blockers (ARBs), combinations		EHR via TIS/SIS (Physicians will be able to confirm/amend via AICP)
Bisphosphonates	ATC	M05BB	Bisphosphonates, combinations		EHR via TIS/SIS (Physicians will be able to confirm/amend via AICP)
Calcitriol	ATC	A11CC04	Calcitriol		EHR via TIS/SIS (Physicians will be able to confirm/amend via AICP)
Colecalciferol	ATC	A11CC05	Colecalciferol		EHR via TIS/SIS (Physicians will be able to confirm/amend via AICP)
Ergocalciferol	ATC	A11CC01	Ergocalciferol		EHR via TIS/SIS (Physicians will be able to confirm/amend via AICP)
ESA (erythropoietic stimulating agent)	ATC	B03XA	Other antianemic preparations		EHR via TIS/SIS (Physicians will be able to confirm/amend via AICP)
Non-steroidal Anti-inflammatory Drugs (NSAIDs)	ATC	M01A	Antiinflammatory and antirheumatic products, non-steroids		EHR via TIS/SIS (Physicians will be able to confirm/amend via AICP)
	ATC	M02AA	Antiinflammatory preparations, non-steroids for topical use		EHR via TIS/SIS (Physicians will be able to confirm/amend via AICP)
	ATC	S01CC	Antiinflammatory agents, non-steroids and antiinfectives in combination		EHR via TIS/SIS (Physicians will be able to confirm/amend via AICP)
	ATC	S01BC	Antiinflammatory agents, non-steroids		EHR via TIS/SIS (Physicians will be able to confirm/amend via AICP)
Phosphate binders	ATC	V03AE	Drugs for treatment of hyperkalemia and hyperphosphatemia		EHR via TIS/SIS (Physicians will be able to confirm/amend via AICP)
Renin-inhibitors	ATC	C09X	Renin-inhibitors		EHR via TIS/SIS (Physicians will be able to confirm/amend via AICP)

## Sheet: CDSHookCards
CARD 1
Summary			Test for CKD using eGFR creatinine and urine albumin/creatinine ratio (ACR) in older adults with multimorbidity and cognitive impairment.
Detailed description			* Testing for CKD using eGFR creatinine and urine albumin/creatinine ratio (ACR) is offered to older adults with multimorbidity and cognitive impairment with any of the following risk factors: diabetes, hypertension, previous episode of acute kidney injury, cardiovascular disease (ischaemic heart disease, chronic heart failure, peripheral vascular disease, or cerebral vascular disease), structura…
Source			Holistic patient-centred CAREPATH best practice guideline, Chapter 14.1 [pp. 56]
			Link to CarePATH best practice guideline
Suggestion 1
label	Test for CKD using eGFR creatinine and urine albumin/creatinine ratio (ACR)
ACTION 1	type	create
	description	Consider ordering an eGFR test to assess renal function.
	resource	Service Request	status	draft
			extension	http://kroniq.srdc.com.tr/fhir/StructureDefinition/title | eGFR test
			intent	proposal
			occuranceDateTime	{{Today+1 month}}
			category	http://www.kroniq.srdc.com.tr/fhir/care-plan-activity-category | lab-request | Lab Request
			code	LOINC | 33914-3 | eGFR Test
			performerType	-
			performer	Patient
			text.status	generated
			text.div	Have eGFR measure
ACTION 2	type	create
	description	Consider ordering an ACR test to assess renal function.
	resource	Service Request	status	draft
			extension	http://kroniq.srdc.com.tr/fhir/StructureDefinition/title | ACR test
			intent	proposal
			occuranceDateTime	{{Today+1 month}}
			category	http://www.kroniq.srdc.com.tr/fhir/care-plan-activity-category | lab-request | Lab Request
			code	LOINC | 32294-1 | Albumin/Creatinine [Ratio] in Urine
			performerType	-
			performer	Patient
			text.status	generated
			text.div	Have ACR measure
CARD 2
Summary			Proteinuria should be measured with albumin/creatinine ratio (ACR) in older adults with multimorbidity and cognitive impairment.
Detailed description			Proteinuria should be measured with ACR the following groups: * Older adults with multimorbidity and cognitive impairment * Patients with diabetes * Adults with an eGFR of less than 60 ml/min/1.73 m2 * Adults with an eGFR of 60 ml/min/1.73 m2 or more if there is a strong suspicion of CKD
Source			Holistic patient-centred CAREPATH best practice guideline, Chapter 14.1 [pp. 56]
			Link to CarePATH best practice guideline
Suggestion 1
label	Measure proteinuria with ACR
ACTION 1	type	create
	description	Consider ordering a proteinuria test
	resource	Service Request	status	draft
			extension	http://kroniq.srdc.com.tr/fhir/StructureDefinition/title | Proteinuria test
			intent	proposal
			occuranceDateTime	{{Today+1 month}}
			category	http://www.kroniq.srdc.com.tr/fhir/care-plan-activity-category | lab-request | Lab Request
			code	LOINC | 2888-6 | Protein [Mass/volume] in Urine
			performerType	-
			performer	Patient
			text.status	generated
			text.div	Have proteinuria
CARD 3
Summary			Provide ACR and eGFR values so that the system can classify CKD risk in adults using a combination of GFR (ml/min/1.73 m2) and ACR (mg/g or mg/mmol) categories.
Detailed description			Classify CKD risk in adults using a combination of GFR (ml/min/1.73 m2) and ACR (mg/g or mg/mmol) categories.
Source			Holistic patient-centred CAREPATH best practice guideline, Chapter 14.1 [pp. 56]
			Link to CarePATH best practice guideline
CARD 4
Summary			Evaluate accelerated progression of CKD.
Detailed description			Accelerated progression of CKD can be considered a sustained decrease in GFR of 25% or more and a change in GFR category within 12 months, or a sustained decrease in GFR of 15 ml/min/1.73 m2 per year.
Source			Holistic patient-centred CAREPATH best practice guideline, Chapter 14.2 [pp. 56]
			Link to CarePATH best practice guideline
CARD 5
Summary			Consider a referral to Nephrologist for specialized assessment.
Detailed description			Accelerated progression of CKD can be considered a sustained decrease in GFR of 25% or more and a change in GFR category within 12 months, or a sustained decrease in GFR of 15 ml/min/1.73 m2 per year.
Source			Holistic patient-centred CAREPATH best practice guideline, Chapter 14.2 [pp. 56]
			Link to CarePATH best practice guideline
Suggestion 1
label	Consider a Referral to Nephrologist for specialized assessment
ACTION 1	type	create
	description	Consider a Referral to Nephrologist for specialized assessment
	resource	Service Request	status	draft
			extension	http://kroniq.srdc.com.tr/fhir/StructureDefinition/title | Referral to Nephrologist
			intent	proposal
			occuranceDateTime	{{Today}}
			category	http://www.kroniq.srdc.com.tr/fhir/care-plan-activity-category | referral | Patient referral to specialist
			authoredOn	Automatically set to the date the CDS call is made
			performerType	SNOMED | 11911009 | Nephrologist
			performer	-
			text.status	generated
			text.div	Referral to Nephrologist for specialized assessment
CARD 6
Summary			Consider ordering Renal ultrasound scan.
Detailed description			Consider ordering a renal ultrasound scan to all adults with CKD who have accelerated progression of CKD, have visible or persistent invisible haematuria, have symptoms of urinary tract obstruction, have a family history of polycystic kidney disease, or have a GFR of less than 30 ml/min/1.73 m2 (GFR category G4 or G5).
Source			Holistic patient-centred CAREPATH best practice guideline, Chapter 14.2 [pp. 56]
			Link to CarePATH best practice guideline
Suggestion 1
label	Consider ordering Renal ultrasound scan
ACTION 1	type	create
	description	Consider ordering renal ultrasound scan to all adults with CKD
	resource	Service Request	status	draft
			extension	http://kroniq.srdc.com.tr/fhir/StructureDefinition/title | Renal ultrasound scan
			intent	proposal
			occuranceDateTime	{{Today}}
			category	http://www.kroniq.srdc.com.tr/fhir/care-plan-activity-category | lab-request | Lab Request
			code	LOINC | 38036-0 | US Kidney
			performerType	-
			performer	Patient
			text.status	generated
			text.div	Have Renal ultrasound scan
CARD 7
Summary			Agree a plan to establish the cause of CKD, offer patients with CKD, their family members or carers as appropriate, education and information tailored to the severity and cause of CKD, the associated complications, and the risk of progression, and discuss the available treatments.
Detailed description			* Agree a plan to establish the cause of CKD during an informed discussion with the patient, particularly if the cause may be treatable (for example, urinary tract obstruction, medicines that can adversely affect kidney function, or glomerular disease). * Offer patients with CKD, their family members or carers as appropriate, education and information tailored to the severity and cause of CKD, th…
Source			Holistic patient-centred CAREPATH best practice guideline, Chapter 14.3.1 [pp. 58]
			Link to CarePATH best practice guideline
Suggestion 1
label	Give educational material on CKD.
ACTION 1	type	create
	description	Give educational material on CKD.
	resource	Communication Request	status	draft
			extension	http://kroniq.srdc.com.tr/fhir/StructureDefinition/title | Education material on CKD
			subject	Patient
			authoredOn	Automatically set to the date the CDS call is made
			payload.contentAttachment.language	en
			payload.contentAttachment.url	https://www.nhsinform.scot/illnesses-and-conditions/kidneys-bladder-and-prostate/chronic-kidney-disease#living-with-chronic-kidney-disease
			payload.contentAttachment.title	Living with chronic kidney disease
CARD 8
Summary			Consider setting a follow-up appointment to monitor eGFR creatinine.
Detailed description			The frequency of eGFR creatinine monitoring should be tailored according to the underlying cause of CKD, the rate of decline in eGFR or increase in ACR, risk factors like heart failure, diabetes and hypertension, changes in the treatment (such as renin– angiotensin–aldosterone system antagonists, NSAIDs and diuretics), intercurrent illness (for example acute kidney injury), and whether they have …
Source			Holistic patient-centred CAREPATH best practice guideline, Chapter 14.3.1 [pp. 58]
			Link to CarePATH best practice guideline
Suggestion 1
label	Consider setting a follow-up appointment to monitor eGFR creatnine
ACTION 1	type	create
	description	Consider setting a follow-up appointment to monitor eGFR creatinine
	resource	Appointment	extension	http://kroniq.srdc.com.tr/fhir/StructureDefinition/title | Follow-up appointment to monitor eGFR creatinine
			description	Follow-up appointment to monitor eGFR creatinine
			status	proposed
			start	{{Today+1 month}}
			specialty	-
ACTION 2	type	create
	description	Consider ordering an eGFR test
	resource	Service Request	status	draft
			extension	http://kroniq.srdc.com.tr/fhir/StructureDefinition/title | eGFR test
			intent	proposal
			occuranceDateTime	{{Today+1 month}}
			category	http://www.kroniq.srdc.com.tr/fhir/care-plan-activity-category | lab-request | Lab Request
			code	LOINC | 33914-3 | eGFR Test
			performerType	-
			performer	Patient
			text.status	generated
			text.div	Have eGFR measure before the control visit
CARD 9
Summary			Refer older adults with CKD for specialist assessment, taking into account their wishes and multimorbidities, if they have any of the following.
Detailed description			* A 5-year risk of needing renal replacement therapy of greater than 5% (measured using the 4-variable Kidney Failure Risk Equation) * An ACR of 70 mg/mmol or more, unless known to be caused by diabetes and already appropriately treated. * An ACR of more than 30 mg/mmol (ACR category A3), together with haematuria. * A sustained decrease in eGFR of 25% or more and a change in eGFR category within …
Source			Holistic patient-centred CAREPATH best practice guideline, Chapter 14.3.1 [pp. 59]
			Link to CarePATH best practice guideline
Suggestion 1
label	Consider a Referral for specialist assessment.
ACTION 1	type	create
	description	Consider a Referral for specialist assessment
	resource	Service Request	status	draft
			extension	http://kroniq.srdc.com.tr/fhir/StructureDefinition/title | Referral to a specialist
			intent	proposal
			occuranceDateTime	{{Today}}
			category	http://www.kroniq.srdc.com.tr/fhir/care-plan-activity-category | referral | Patient referral to specialist
			authoredOn	Automatically set to the date the CDS call is made
			performerType	SNOMED | 11911009 | Nephrologist
			performer	-
			text.status	generated
			text.div	Referral for specialist assessment
CKD 10
Summary			In patients who referred for specialist assessment, great caution must be taken when giving NSAIDs over prolonged periods of time.
Detailed description			In these patients, the chronic use of NSAIDs may be associated with progression of CKD, and acute use is associated with a reversible decrease in GFR. Great caution must be taken when giving NSAIDs to this population over prolonged periods of time. Monitor the effects on GFR, particularly in people with a low baseline GFR and/or in the presence of other risks for progression.
Source			Holistic patient-centred CAREPATH best practice guideline, Chapter 14.3.1 [pp. 58]
			Link to CarePATH best practice guideline
CARD 11
Summary			Consider investigating and managing anaemia if the haemoglobin levels falls to 11.0 g/dL or less, or if symptoms attributable to anaemia appear.
Detailed description			Consider investigating and managing anaemia if the haemoglobin levels falls to 11.0 g/dL or less, or if symptoms attributable to anaemia (such as tiredness, shortness of breath, lethargy, and palpitations) appear.
Source			Holistic patient-centred CAREPATH best practice guideline, Chapter 14.3.1 [pp. 58]
			Link to CarePATH best practice guideline
CARD 12
Summary			If eGFR is above 60 ml/min/1.73 m2, investigate other causes of anaemia as it is unlikely to be caused by CKD.
Detailed description			If eGFR is above 60 ml/min/1.73 m2, investigate other causes of anaemia as it is unlikely to be caused by CKD.
Source			Holistic patient-centred CAREPATH best practice guideline, Chapter 14.3.1 [pp. 58]
			Link to CarePATH best practice guideline
CARD 13
Summary			If eGFR is between 30 and 60 ml/min /1.73 m2, investigate other causes of anaemia, but use clinical judgement to decide how extensive this investigation should be, because the anaemia may be caused by CKD.
Detailed description			If eGFR is between 30 and 60 ml/min /1.73 m2, investigate other causes of anaemia, but use clinical judgement to decide how extensive this investigation should be, because the anaemia may be caused by CKD.
Source			Holistic patient-centred CAREPATH best practice guideline, Chapter 14.3.1 [pp. 58]
			Link to CarePATH best practice guideline
CARD 14
Summary			If eGFR is below 30 ml/min/1.73 m2, think about other causes of anaemia but note that anaemia is often caused by CKD.
Detailed description			If eGFR is below 30 ml/min/1.73 m2, think about other causes of anaemia but note that anaemia is often caused by CKD.
Source			Holistic patient-centred CAREPATH best practice guideline, Chapter 14.3.1 [pp. 58]
			Link to CarePATH best practice guideline
CARD 15
Summary			Carry out testing to diagnose iron deficiency and determine potential responsiveness to iron therapy.
Detailed description			Carry out testing to diagnose iron deficiency and determine potential responsiveness to iron therapy and long-term iron requirements every 3 months (every 1 to 3 months for people having haemodialysis). Use a combination of transferrin saturation (<20%) and serum ferritin measurement (<100 mcg/L). Do not routinely measure erythropoietin levels.
Source			Holistic patient-centred CAREPATH best practice guideline, Chapter 14.3.1 [pp. 59]
			Link to CarePATH best practice guideline
Suggestion 1
label	Perform iron studies.
ACTION 1	type	create
	description	Consider checking Ferritin
	resource	Service Request	status	draft
			extension	http://kroniq.srdc.com.tr/fhir/StructureDefinition/title | Ferritin test
			intent	proposal
			occuranceDateTime	{{Today+1 month}}
			category	http://www.kroniq.srdc.com.tr/fhir/care-plan-activity-category | lab-request | Lab Request
			code	LOINC | 2276-4 | Ferritin [Mass/volume] in Serum or Plasma
			performerType	-
			performer	Patient
			text.status	generated
			text.div	Have Ferritin before the control visit
ACTION 2	type	create
	description	Consider checking Iron saturation
	resource	Service Request	status	draft
			extension	http://kroniq.srdc.com.tr/fhir/StructureDefinition/title | Iron saturation test
			intent	proposal
			occuranceDateTime	{{Today+1 month}}
			category	http://www.kroniq.srdc.com.tr/fhir/care-plan-activity-category | lab-request | Lab Request
			code	LOINC | 86913-1| Iron saturation goal Serum or Plasma
			performerType	-
			performer	Patient
			text.status	generated
			text.div	Have Iron saturation measurement before the control visit
ACTION 3	type	create
	description	Consider setting a follow-up appointment for monitoring Iron deficiency and determine potential responsiveness to iron therapy
	resource	Appointment	extension	http://kroniq.srdc.com.tr/fhir/StructureDefinition/title | Follow-up appointment for monitoring Iron deficiency and determine potential responsiveness to iron therapy
			description	Follow-up appointment for monitoring Iron deficiency and determine potential responsiveness to iron therapy
			status	proposed
			start	{{Today+1 month}}
			specialty	-
CARD 16
Summary			Refer patients with CKD and renal outflow obstruction to urological services.
Detailed description			People with CKD and renal outflow obstruction should normally be referred to urological services, unless urgent medical intervention is required – for example, for the treatment of hyperkalaemia, severe uraemia, acidosis or fluid overload
Source			Holistic patient-centred CAREPATH best practice guideline, Chapter 14.3.2 [pp. 60]
			Link to CarePATH best practice guideline
Suggestion 1
label	Consider a Referral to urological services.
ACTION 1	type	create
	description	Referral to urological services
	resource	Service Request	status	draft
			extension	http://kroniq.srdc.com.tr/fhir/StructureDefinition/title | Referral to urological services
			intent	proposal
			occuranceDateTime	{{Today}}
			category	http://www.kroniq.srdc.com.tr/fhir/care-plan-activity-category | referral | Patient referral to specialist
			authoredOn	Automatically set to the date the CDS call is made
			performerType	SNOMED | 31387002 | Urologist
			performer	-
			text.status	generated
			text.div	Referral to urological services
CARD 17
Summary			Offer ARB or ACE inhibitor, titrated to the highest licensed dose that the patient can tolerate.
Detailed description			Offer an ARB or an ACE inhibitor, titrated to the highest licensed dose that the patient can tolerate, to older adults with CKD who have hypertension and an ACR over 30 mg/mmol (ACR category A3 or above), and to older adults with diabetes and an ACR over 3 mg/mmol.
Source			Holistic patient-centred CAREPATH best practice guideline, Chapter 14.3.2 [pp. 60]
			Link to CarePATH best practice guideline
CARD 18
Summary			Measure serum potassium concentrations and eGFR before starting rennin-angiotensin system antagonists.
Detailed description			* Measure serum potassium concentrations and eGFR before starting rennin-angiotensin system antagonists. * Do not routinely offer a rennin-angiotensin system antagonist to adults with CKD if their pre-treatment serum potassium concentration is greater than 5.0 mmol/L. In these cases, assess for and treat any other factors that promote hyperkalaemia and recheck serum potassium concentration.
Source			Holistic patient-centred CAREPATH best practice guideline, Chapter 14.3.2 [pp. 60]
			Link to CarePATH best practice guideline
Suggestion 1
label	Measure serum potassium concentrations and eGFR before starting rennin-angiotensin system antagonists.
ACTION 1	type	create
	description	Consider ordering a serum potassium concentration test.
	resource	Service Request	status	draft
			extension	http://kroniq.srdc.com.tr/fhir/StructureDefinition/title | Potassium test
			intent	proposal
			occuranceDateTime	{{Today+1 week}}
			category	http://www.kroniq.srdc.com.tr/fhir/care-plan-activity-category | lab-request | Lab Request
			code	LOINC | 2823-3 | Potassium [Moles/volume] in Serum or Plasma
			performerType	-
			performer	Patient
			text.status	generated
			text.div	Have serum potassium concentration test
ACTION 2	type	create
	description	Consider ordering an eGFR test.
	resource	Service Request	status	draft
			extension	http://kroniq.srdc.com.tr/fhir/StructureDefinition/title | eGFR test
			intent	proposal
			occuranceDateTime	{{Today+1 week}}
			category	http://www.kroniq.srdc.com.tr/fhir/care-plan-activity-category | lab-request | Lab Request
			code	LOINC | 33914-3 | eGFR Test
			performerType	-
			performer	Patient
			text.status	generated
			text.div	Have eGFR measure
CARD 19
Summary			Do not routinely offer a rennin-angiotensin system antagonist to adults with CKD if their pre-treatment serum potassium concentration is greater than 5.0 mmol/L. In these cases, assess for and treat any other factors that promote hyperkalaemia and recheck serum potassium concentration.
Detailed description			* Measure serum potassium concentrations and eGFR before starting rennin-angiotensin system antagonists. * Do not routinely offer a rennin-angiotensin system antagonist to adults with CKD if their pre-treatment serum potassium concentration is greater than 5.0 mmol/L. In these cases, assess for and treat any other factors that promote hyperkalaemia and recheck serum potassium concentration.
Source			Holistic patient-centred CAREPATH best practice guideline, Chapter 14.3.2 [pp. 60]
			Link to CarePATH best practice guideline
CARD 20
Summary			Repeat serum potassium concentrations and eGFR measurements between 1 and 2 weeks after starting rennin-angiotensin system antagonists and after each dose increase.
Detailed description			* Repeat serum potassium concentrations and eGFR measurements between 1 and 2 weeks after starting rennin-angiotensin system antagonists and after each dose increase. * If there is a decrease in eGFR or increase in serum creatinine after starting or increasing the dose of rennin-angiotensin system antagonists, but it is less than 25% (eGFR) or 30% (serum creatinine) of baseline, repeat the test i…
Source			Holistic patient-centred CAREPATH best practice guideline, Chapter 14.3.2 [pp. 60]
			Link to CarePATH best practice guideline
Suggestion 1
label	Measure serum potassium concentrations and eGFR after starting rennin-angiotensin system antagonists and after each dose increase.
ACTION 1	type	create
	description	Consider ordering a serum potassium concentration test.
	resource	Service Request	status	draft
			extension	http://kroniq.srdc.com.tr/fhir/StructureDefinition/title | Potassium test
			intent	proposal
			occuranceDateTime	{{Today+1 week}}
			category	http://www.kroniq.srdc.com.tr/fhir/care-plan-activity-category | lab-request | Lab Request
			code	LOINC | 2823-3 | Potassium [Moles/volume] in Serum or Plasma
			performerType	-
			performer	Patient
			text.status	generated
			text.div	Have serum potassium concentration test
ACTION 2	type	create
	description	Consider ordering an eGFR test.
	resource	Service Request	status	draft
			extension	http://kroniq.srdc.com.tr/fhir/StructureDefinition/title | eGFR test
			intent	proposal
			occuranceDateTime	{{Today+1 week}}
			category	http://www.kroniq.srdc.com.tr/fhir/care-plan-activity-category | lab-request | Lab Request
			code	LOINC | 33914-3 | eGFR Test
			performerType	-
			performer	Patient
			text.status	generated
			text.div	Have eGFR measure
CARD 21
Summary			Stop rennin-angiotensin system antagonists in adults if the serum potassium concentration increases to 6.0 mmol/L or more and other medicines known to promote hyperkalaemia have been discontinued.
Detailed description			Do not modify the rennin-angiotensin system antagonist dose if the change in eGFR is less than 25% or the change in serum creatinine is less than 30%.
Source			Holistic patient-centred CAREPATH best practice guideline, Chapter 14.3.2 [pp. 60]
			Link to CarePATH best practice guideline
CARD 22
Summary			Do not modify the rennin-angiotensin system antagonist dose if the change in eGFR is less than 25% or the change in serum creatinine is less than 30%.
Detailed description			Do not modify the rennin-angiotensin system antagonist dose if the change in eGFR is less than 25% or the change in serum creatinine is less than 30%.
Source			Holistic patient-centred CAREPATH best practice guideline, Chapter 14.3.2 [pp. 60]
			Link to CarePATH best practice guideline
CARD 23
Summary			Consider offering antiplatelet drugs to people with CKD for the secondary prevention of cardiovascular disease, but be aware of the increased risk of bleeding.
Detailed description			Consider offering antiplatelet drugs to people with CKD for the secondary prevention of cardiovascular disease, but be aware of the increased risk of bleeding.
Source			Holistic patient-centred CAREPATH best practice guideline, Chapter 14.3.2 [pp. 61]
			Link to CarePATH best practice guideline
CARD 24
Summary			ESA (erythropoietic stimulating agent) therapy should not be started in the presence of absolute iron deficiency without also managing the iron deficiency.
Detailed description			ESA (erythropoietic stimulating agent) therapy should not be started in the presence of absolute iron deficiency without also managing the iron deficiency. ESAs need not be administered if the prognosis is likely to negate the benefits of correcting the anaemia.
Source			Holistic patient-centred CAREPATH best practice guideline, Chapter 14.3.2 [pp. 61]
			Link to CarePATH best practice guideline
CARD 25
Summary			ESAs (erythropoietic stimulating agents) need not be administered if the prognosis is likely to negate the benefits of correcting the anaemia.
Detailed description			ESAs (erythropoietic stimulating agents) need not be administered if the prognosis is likely to negate the benefits of correcting the anaemia.
Source			Holistic patient-centred CAREPATH best practice guideline, Chapter 14.3.2 [pp. 61]
			Link to CarePATH best practice guideline
CARD 26
Summary			If a trial of ESA therapy is carried out, assess the effectiveness of the trial after an agreed interval, and agree with the patient and caregiver if appropriate whether or not to continue ESA therapy.
Detailed description			If a trial of ESA therapy is carried out, assess the effectiveness of the trial after an agreed interval, and agree with the patient and caregiver if appropriate whether or not to continue ESA therapy.
Source			Holistic patient-centred CAREPATH best practice guideline, Chapter 14.3.2 [pp. 61]
			Link to CarePATH best practice guideline
CARD 27
Summary			The dose and frequency of ESA should be adjusted to keep the rate of Hb increase between 1.0 and 2.0 g/dL/month and maintain the Hb range between 10.0 and 12.0 g/dL.
Detailed description			The dose and frequency of ESA should be adjusted to keep the rate of Hb increase between 1.0 and 2.0 g/dL/month and maintain the Hb range between 10.0 and 12.0 g/dL.
Source			Holistic patient-centred CAREPATH best practice guideline, Chapter 14.3.2 [pp. 61]
			Link to CarePATH best practice guideline
label	Keep hemoglobin under control.
ACTION 1	type	create
	description	Keep hemoglobin under control (between 10.0-12.0 g/dL)
	resource	Goal	lifecycleStatus	proposed
			meta.tag	http://kroniq.srdc.com.tr/fhir/CodeSystem/concept-id | GoalHemoglobin
			extension	http://kroniq.srdc.com.tr/fhir/StructureDefinition/title | Keep hemoglobin under control
			category	http://terminology.hl7.org/CodeSystem/goal-category | safety
			startDate	Automatically set to the date the CDS call is made
			description.text	Keep hemoglobin under control (between 10.0-12.0 g/dL)
			description.code	http://www.kroniq.srdc.com.tr/fhir/ValueSet/goal-code | g0030 | Keep hemoglobin under control
			target.dueDate	{{Today + 1 month}}
			target.measure	LOINC | 718-7 | Hemoglobin [Mass/volume] in Blood
			target.detailRange	low:10.0 g/dL, high:12 g/dL
CARD 28
Summary			Avoid blood transfusions, if possible, in people with anaemia of CKD in whom kidney transplant is a treatment option.
Detailed description			Avoid blood transfusions, if possible, in people with anaemia of CKD in whom kidney transplant is a treatment option.
Source			Holistic patient-centred CAREPATH best practice guideline, Chapter 14.3.2 [pp. 61]
			Link to CarePATH best practice guideline
CARD 29
Summary			Offer iron therapy to older adults with anaemia of CKD who are receiving ESAs.
Detailed description			* Offer iron therapy to older adults with anaemia of CKD who are receiving ESAs to maintain transferrin saturation greater than 20% and serum ferritin level greater than 100 mcg/L (unless serum ferritin is greater than 800 mcg/L). * Most adults will need 500 to 1,000 mg of iron in a single or divided dose depending on the preparation. * High-dose and low-frequency iron is a maximum of 2 infusions…
Source			Holistic patient-centred CAREPATH best practice guideline, Chapter 14.3.2 [pp. 61]
			Link to CarePATH best practice guideline
CARD 30
Summary			Offer maintenance iron to older adults with anaemia of CKD who are receiving ESAs, once the transferrin saturation is greater than 20%, and serum ferritin level is greater than 100 mcg/L.
Detailed description			* Once the transferrin saturation is greater than 20%, and serum ferritin level is greater than 100 mcg/L, offer maintenance iron. * Carry out routine monitoring of iron stores to prevent iron overload using serum ferritin at intervals of 1 to 3 months.
Source			Holistic patient-centred CAREPATH best practice guideline, Chapter 14.3.2 [pp. 61]
			Link to CarePATH best practice guideline
CARD 31
Summary			In patients with eGFR <60 mL/min/1.73 m2, monitoring serum phosphate, calcium, intact parathyroid hormone (iPTH), and 25-hydroxyvitamin D levels is recommended.
Detailed description			The frequency of monitoring depends on the eGFR. Measure serum phosphate and calcium * every 6 to 12 months if eGFR is between 30-59 mL/min/1.73 m2, * every three to six months if GFR is between 15-29 mL/min/1.73 m2, * every one to three months if GFR is <15 mL/min/1.73 m2. Measure iPTH and vitamin D levels depending on the baseline values and vitamin D treatment.
Source			Holistic patient-centred CAREPATH best practice guideline, Chapter 14.3.1 [pp. 59]
			Link to CarePATH best practice guideline
Suggestion 1
label	Monitor serum phosphate, calcium, intact parathyroid hormone (iPTH), and 25-hydroxyvitamin D levels.
ACTION 1	type	create
	description	Consider ordering a serum phosphate test.
	resource	Service Request	status	draft
			extension	http://kroniq.srdc.com.tr/fhir/StructureDefinition/title | Serum phosphate test
			intent	proposal
			occuranceDateTime	{{Today+1 month}} -- implement the cases above
			category	http://www.kroniq.srdc.com.tr/fhir/care-plan-activity-category | lab-request | Lab Request
			code	LOINC | 2777-1 | Phosphate [Mass/volume] in Serum or Plasma
			performerType	-
			performer	Patient
			text.status	generated
			text.div	Have Serum phosphate measure
ACTION 2	type	create
	description	Consider ordering a calcium test.
	resource	Service Request	status	draft
			extension	http://kroniq.srdc.com.tr/fhir/StructureDefinition/title | Calcium test
			intent	proposal
			occuranceDateTime	{{Today+1 month}} -- implement the cases above
			category	http://www.kroniq.srdc.com.tr/fhir/care-plan-activity-category | lab-request | Lab Request
			code	LOINC | 17861-6 | Calcium [Mass/volume] in Serum or Plasma
			performerType	-
			performer	Patient
			text.status	generated
			text.div	Have Calcium measure
ACTION 3	type	create
	description	Consider ordering an intact parathyroid hormone (iPTH) test.
	resource	Service Request	status	draft
			extension	http://kroniq.srdc.com.tr/fhir/StructureDefinition/title | Intact parathyroid hormone (iPTH) test
			intent	proposal
			occuranceDateTime	{{Today+1 month}} -- implement the cases above
			category	http://www.kroniq.srdc.com.tr/fhir/care-plan-activity-category | lab-request | Lab Request
			code	LOINC | 2731-8 | Parathyrin.intact [Mass/volume] in Serum or Plasma
			performerType	-
			performer	Patient
			text.status	generated
			text.div	Have intact parathyroid hormone (iPTH) measure
ACTION 4	type	create
	description	Consider ordering a 25-hydroxyvitamin D test.
	resource	Service Request	status	draft
			extension	http://kroniq.srdc.com.tr/fhir/StructureDefinition/title | 25-hydroxyvitamin D test
			intent	proposal
			occuranceDateTime	{{Today+1 month}} -- implement the cases above
			category	http://www.kroniq.srdc.com.tr/fhir/care-plan-activity-category | lab-request | Lab Request
			code	LOINC | 49054-0 | 25-hydroxyvitamin D2 [Mass/volume] in Serum or Plasma
			performerType	-
			performer	Patient
			text.status	generated
			text.div	Have 25-hydroxyvitamin D measure
ACTION 5	type	create
	description	Consider setting a follow-up appointment to monitor serum phosphate, calcium, intact parathyroid hormone (iPTH), and 25-hydroxyvitamin D levels.
	resource	Appointment	extension	http://kroniq.srdc.com.tr/fhir/StructureDefinition/title | Follow-up appointment to monitor serum phosphate, calcium, intact parathyroid hormone (iPTH), and 25-hydroxyvitamin D levels
			description	Follow-up appointment to monitor serum phosphate, calcium, intact parathyroid hormone (iPTH), and 25-hydroxyvitamin D levels
			status	proposed
			start	{{Today+1 month}} -- implement the cases above
			specialty	-
CARD 32
Summary			Treat hyperphosphatemia when values are persistently and progressively higher than normal (>4.5 mg/dL) in non-dialysis CKD patients.
Detailed description			* Begin with dietary phosphate restriction of 900 mg/day. Phosphate restriction should primarily include processed foods and colas, and not high-biologic-value foods such as meat and eggs. * Food additives (as are found in processed foods) and medications are an important source of dietary phosphate. * Patients should receive education on the absorbability of phosphate from different foods. * A m…
Source			Holistic patient-centred CAREPATH best practice guideline, Chapter 14.3.2 [pp. 61]
			Link to CarePATH best practice guideline
CARD 33
Summary			If hyperphosphatemia persists, phosphate binders should be prescribed.
Detailed description			Non calcium-containing binders like sevelamer, lanthanum, sucroferric oxyhydroxide, and ferric citrate, are preferred over calcium-containing binders like calcium carbonate and calcium acetate, although the increased cost and restricted availability of the first agents make calcium-containing binders an acceptable alternative in some circumstances.
Source			Holistic patient-centred CAREPATH best practice guideline, Chapter 14.3.2 [pp. 61]
			Link to CarePATH best practice guideline
CARD 34
Summary			Consider oral sodium bicarbonate supplementation.
Detailed description			Consider oral sodium bicarbonate supplementation for adults with eGFR < 30 ml/min/1.73 m2 and a serum bicarbonate concentration of < 20 mmol/liter.
Source			Holistic patient-centred CAREPATH best practice guideline, Chapter 14.3.2 [pp. 62]
			Link to CarePATH best practice guideline
CARD 35
Summary			Consider offering bisphosphonates for osteoporosis.
Detailed description			Offer bisphosphonates if indicated for the prevention and treatment of osteoporosis in adults with a GFR of 30 ml/min/1.73 m2 or more.
Source			Holistic patient-centred CAREPATH best practice guideline, Chapter 14.3.2 [pp. 62]
			Link to CarePATH best practice guideline
CARD 36
Summary			Consider offering colecalciferol or ergocalciferol for vitamin D deficiency.
Detailed description			Offer colecalciferol or ergocalciferol to treat vitamin D deficiency in patients with CKD and vitamin D deficiency.
Source			Holistic patient-centred CAREPATH best practice guideline, Chapter 14.3.2 [pp. 62]
			Link to CarePATH best practice guideline
CARD 37
Summary			Consider offering calcitriol (1-25 dihydroxycholecalciferol).
Detailed description			If vitamin D deficiency has been corrected and symptoms of CKD such as mineral and bone disorders persist, offer calcitriol (1-25 dihydroxycholecalciferol) to people with a GFR of less than 30 ml/min/1.73 m2.
Source			Holistic patient-centred CAREPATH best practice guideline, Chapter 14.3.2 [pp. 62]
			Link to CarePATH best practice guideline
CARD 38
Summary			In patients receiving calcitriol supplements, monitoring serum calcium and phosphate is recommended.
Detailed description			Monitor serum calcium and phosphate concentrations in patients receiving calcitriol supplements.
Source			Holistic patient-centred CAREPATH best practice guideline, Chapter 14.3.2 [pp. 62]
			Link to CarePATH best practice guideline
Suggestion 1
label	Monitor serum calcium and phosphate concentrations in patients receiving calcitriol supplements.
ACTION 1	type	create
	description	Consider ordering a calcium test.
	resource	Service Request	status	draft
			extension	http://kroniq.srdc.com.tr/fhir/StructureDefinition/title | Calcium test
			intent	proposal
			occuranceDateTime	{{Today+1 month}}
			category	http://www.kroniq.srdc.com.tr/fhir/care-plan-activity-category | lab-request | Lab Request
			code	LOINC | 17861-6 | Calcium [Mass/volume] in Serum or Plasma
			performerType	-
			performer	Patient
			text.status	generated
			text.div	Have Calcium measure
ACTION 2	type	create
	description	Consider ordering a serum phosphate test.
	resource	Service Request	status	draft
			extension	http://kroniq.srdc.com.tr/fhir/StructureDefinition/title | Serum phosphate test
			intent	proposal
			occuranceDateTime	{{Today+1 month}}
			category	http://www.kroniq.srdc.com.tr/fhir/care-plan-activity-category | lab-request | Lab Request
			code	LOINC | 2777-1 | Phosphate [Mass/volume] in Serum or Plasma
			performerType	-
			performer	Patient
			text.status	generated
			text.div	Have Serum phosphate measure
ACTION 3	type	create
	description	Consider setting a follow-up appointment to monitor serum calcium and phosphate concentrations in patients receiving calcitriol supplements.
	resource	Appointment	extension	http://kroniq.srdc.com.tr/fhir/StructureDefinition/title | Follow-up appointment to monitor serum calcium and phosphate concentrations in patients receiving calcitriol supplements.
			description	Follow-up appointment to monitor serum calcium and phosphate concentrations in patients receiving calcitriol supplements
			status	proposed
			start	{{Today+1 month}}
			specialty	-
Autofill CDS cards
CARD 39
Summary			Consider CKD diagnosis since eGFR value of the patient is less than 60 ml/min.
Detailed description			Consider CKD diagnosis since eGFR value of the patient is less than 60 ml/min.
Source			Holistic patient-centred CAREPATH best practice guideline, Chapter 12.2 [pp. 40]
			Link to CarePATH best practice guideline
CARD 40
Summary			Consider Iron deficiency diagnosis since ferritin value of the patient is less than 100 mcg/L (ng/mL).
Detailed description			Consider Iron deficiency diagnosis since ferritin value of the patient is less than 100 mcg/L (ng/mL).
Source			Holistic patient-centred CAREPATH best practice guideline, Chapter 11.2.2 [pp. 39]
			Link to CarePATH best practice guideline
CARD 41
Summary			Consider Iron deficiency diagnosis since iron saturation value of the patient is less than 20%.
Detailed description			Consider Iron deficiency diagnosis since iron saturation value of the patient is less than 20%.
Source			Holistic patient-centred CAREPATH best practice guideline, Chapter 11.2.2 [pp. 39]
			Link to CarePATH best practice guideline
