# Supplementary material for: Transforming evidence-based clinical guidelines into implementable clinical decision support services: the CAREPATH study for multimorbidity management
Source: Front Med (Lausanne). 2024 May 27;11:1386689. doi: 10.3389/fmed.2024.1386689 (PMC11163046; doi:10.3389/fmed.2024.1386689)
Supplement: Supplementary file 6 [file Table_6.XLSX]

## Sheet: Rules
RULE NO	CONTEXT	PURPOSE	TRIGGER	RULE DESCRIPTION	INPUT as Clinical Concepts	OUTPUT
Diabetes 1	Patient does not have diabetes diagnosis but has elevated glucose and/or HbA1C levels indicating diabetes	Diabetes Diagnosis	This CDS will be triggered by AICP during Care Plan is being created or updated	IF the patient does not have [Diabetes] diagnosis AND ( [Fasting plasma glucose (FPG)] ≥126 mg/dL (7.0mmol/L) OR [Hba1c] ≥ 6.5% (48 mmol/mol) OR [2h plasma glucose (PG) in a 75 g oral glucose tolerance test (OGTT) ] ≥ 200 mg/dl (11.1 mmol/L) OR ((patient has [hyperglycaemia] OR [hyperglycemic crisis]) AND [random plasma glucose] ≥ 200 mg/dL (11.1 mmol/L)) )	Conditions * Diabetes Observations * Fasting plasma glucose (FPG) * HbA1C * 2h plasma glucose (PG) in a 75 g oral glucose tolerance test (OGTT) * Random plasma glucose Assessments/Symptoms * Hyperglycaemia * Hyperglycemic crisis	ACTIVITIES Consider Diabetes diagnosis. (Card 1) -Recommend adding a diagnosis (diabetes)
Diabetes 2	Patient does not have diabetes diagnosis but has elevated glucose and/or HbA1C levels indicating prediabetes	Diabetes Diagnosis	This CDS will be triggered by AICP during Care Plan is being created or updated	IF the patient does not have [Diabetes] diagnosis AND ( [FPG] is between 100-125 mg/dL (5.6-6.9 mmol/L) OR [2h PG during 75 g OGTT] is between 140-199 mg/dL (7.8-11.0 mmol/L) OR [HbA1C] is between 5.7-6.4% (39-47 mmol/mol) )	Conditions * Diabetes Observations * Fasting plasma glucose (FPG) * HbA1C * 2h plasma glucose (PG) in a 75 g oral glucose tolerance test (OGTT)	ACTIVITIES Consider Prediabetes diagnosis. (Card 2) -Recommend adding a diagnosis (prediabetes)
Diabetes 55	Patient does not have diabetes or prediabetes diagnosis	Diabetes Diagnosis	This CDS will be triggered by AICP during Care Plan is being created or updated	IF NOT Diabetes 1 or Diabetes 2		ACTIVITIES Diabetes or Prediabetes diagnosis panel appears based on patient's lab test results. (Card 55)
Diabetes 3	Patient has prediabetes	Diabetes Pre General	This CDS will be triggered by AICP during Care Plan is being created or updated	IF the patient has [Prediabetes]	Conditions * Prediabetes	ACTIVITIES Check Nutrition & Hydration and Physical Exercise pages for detailed diet and exercise plans to be added to the care plan of the patient. (Card 3) Notify the clinician that ‘In older adults with pre-diabetes, a structured programme of healthy behaviour interventions that includes moderate weight loss and regular physical activity of a minimum of 150 minutes per week over 5 days a week …
Diabetes 4	Patient has prediabetes	Diabetes Pre Medication Treatment	This CDS will be triggered by AICP during Care Plan is being created or updated	IF the patient has [Prediabetes]	Conditions * Prediabetes	ACTIVITIES Consider starting Metformin to reduce the risk of type 2 diabetes. (Card 4) Notify the clinician that ‘In older adults with pre-diabetes, pharmacologic therapy with metformin may be used to reduce the risk of type 2 diabetes.'
Diabetes 5	For all Diabetes patients	Diabetes Treatment General	This CDS will be triggered by AICP during Care Plan is being created or updated	If the patient has [Diabetes]	Conditions * Diabetes	ACTIVITIES General principles about treating older people with diabetes (Card 5) Notify the clinician that ‘ The most important outcomes in multimorbid older adults with cognitive impairment and diabetes are the maintenance of cognitive and functional status, and quality of life '
Diabetes 6	For all Diabetes patients	Diabetes Treatment General	This CDS will be triggered by AICP during Care Plan is being created or updated	If the patient has [Diabetes]	Conditions * Diabetes	ACTIVITIES Assess the living situation and social functioning of people with diabetes. (Card 6) -Notify the clinician that ‘The living situation and needs of older adults with diabetes and their caregivers should be evaluated to construct a tailored care plan. Impaired social functioning may reduce these patients’ quality of life and increase the risk of functional dependency. Social and instrume…
Diabetes 7	For all Diabetes patients	Diabetes Treatment General	This CDS will be triggered by AICP during Care Plan is being created or updated	If the patient has [Diabetes]	Conditions * Diabetes	ACTIVITIES Inform the patient about benefits and risks of drug treatment (Card 7) -Notify the clinician that ‘Discuss with adults with type 2 diabetes the benefits and risks of drug treatment and the options available. Base the choice of drug treatments on the person's individual clinical circumstances, for example co-morbidities, contraindications, weight, risks from polypharmacy, the person's i…
Diabetes 8	Patient has Diabetes but not on Antidiabetic medications yet	Diabetes Treatment General	This CDS will be triggered by AICP during Care Plan is being created or updated	If the patient has [Diabetes] does not have [Antidiabetic Medication]	Conditions * Diabetes * Chronic heart failure * Coronary artery disease * Chronic kidney disease Assessments * At high risk of developing cardiovascular disease * At high risk of developing chronic kidney disease Medications * Antidiabetic medications	ACTIVITIES Assess the person's status and risk of cardiovascular disease and chronic kidney disease. (Card 8) -Notify the clinician that ‘Before initiating pharmacological treatment, assess the person's cardiovascular status and risk to determine whether they have chronic heart failure, established atherosclerotic cardiovascular disease (coronary artery disease) or are at high risk of developing …
Diabetes 9	Patient has diabetes and self-monitoring their capillary blood glucose levels	Diabetes Treatment General	This CDS will be triggered by AICP during Care Plan is being created or updated	IF the patient has [Diabetes] AND [self-monitoring their capillary blood glucose levels]	Conditions * Diabetes Assessments * Self-monitoring their capillary blood glucose levels	ACTIVITIES Consider structured assessment at annually on self-monitoring capillary blood glucose levels. (Card 9) Notify the clinician that ‘If adults with type 2 diabetes are self-monitoring their capillary blood glucose levels, carry out a structured assessment at least annually. The assessment should include: The person's self-monitoring skills, the quality and frequency of testing, checking t…
Diabetes 10	Patient has diabetes	Diabetes Treatment General	This CDS will be triggered by AICP during Care Plan is being created or updated	IF the patient has [Diabetes]	Conditions * Diabetes	ACTIVITIES Check Nutrition & Hydration and Physical Exercise pages for detailed diet and exercise plans to be added to the care plan of the patient. (Card 10) -Notify the clinician that ‘In patiens with diabetes, programs incorporating cognitive-behavioural educational interventions, such as problem solving, goal setting, self-monitoring of health parameters and dietary modifications and physical…
Diabetes 11	Patient has diabetes	Diabetes Treatment General	This CDS will be triggered by AICP during Care Plan is being created or updated	IF the patient has [Diabetes]	Conditions * Diabetes	ACTIVITIES Offer structured education to adults with type 2 diabetes and their family members or carers (as appropriate). (Card 11) -Notify the clinician that ‘* Offer structured education to adults with type 2 diabetes and their family members or carers (as appropriate) at the time of diagnosis, with annual reinforcement and review. * Explain to people that structured education is an integral pa…
Diabetes 12	Patient has diabetes	Diabetes Treatment General	This CDS will be triggered by AICP during Care Plan is being created or updated	If the patient has [Diabetes] AND ( [stage 3-4 heart failure] OR [Oxygen-dependent lung disease] OR [Chronic kidney disease] OR [Uncontrolled metastatic cancer])	Conditions * Diabetes * Oxygen-dependent lung disease * Chronic kidney disease * Uncontrolled metastatic cancer Observations * Heart failure stage	ACTIVITIES The presence of single end-stage chronic illness, such as stage 3-4 heart failure or oxygen-dependent lung disease, chronic kidney disease requiring dialysis, or uncontrolled metastatic cancer, may cause significant symptoms or impairment of functional status and significantly reduce life expectancy. (Card 12)
Diabetes 13	Patient has diabetes	Diabetes Treatment General	This CDS will be triggered by AICP during Care Plan is being created or updated	IF the patient has [Diabetes]	Conditions *Diabetes Symptoms * Distress * Disabilities * Depression * Anxiety * Disordered eating * Visual impairments * Hearing impairments	ACTIVITIES Assess diabetes symptoms. (Card 13) Notify the clinician that ‘Assess the symptoms of diabetes such as distress, disabilities, depression, anxiety, disordered eating, visual and hearing impairments, cognitive capacities, and other geriatric syndromes using a Comprehensive Geriatric Assessment at the initial visit, at periodic intervals, and when there is a change in disease, treatment,…
Diabetes 14	Patient has diabetes and Depression	Diabetes Treatment Referral	This CDS will be triggered by AICP during Care Plan is being created or updated	IF the patient has [Diabetes] AND [Depression]	Conditions * Diabetes * Depression	ACTIVITIES Consider a referral for the management of depression as a diabetes symptom. (Card 14) Notify the clinician that ‘Referral to an interprofessional team with specialized training may be considered for adults with depression and diabetes for collaborative care.' -Recommend Referral to Local Specialist Service
Diabetes 15	Patient has diabetes	Diabetes Treatment Referral	This CDS will be triggered by AICP during Care Plan is being created or updated	IF the patient has [Diabetes] AND (has not met [HbA1C Goal] in two consecutive visits OR has not met [ Cholesterol goals] in two consecutive visits)	Conditions * Diabetes Observations * HbA1C * LDL * HDL * Total cholesterol Goals * HbA1C * LDL * HDL * Total cholesterol	ACTIVITIES Consider referral to local specialist service for patients consistently not meeting cardiometabolic targets. (Card 15) Notify the clinician that 'Referral to an inter-professional team with specialized training may be considered for individuals with type 2 diabetes who are consistently not meeting cardiometabolic targets.' -Recommend Referral to Local Specialist Service
Diabetes 16	Patient has diabetes and very complex/poor health	Diabetes Treatment Goal	This CDS will be triggered by AICP during Care Plan is being created or updated	IF the patient has [Diabetes] AND ([Long-term care] OR [stage 3-4 heart failure] OR [Oxygen-dependent lung disease] OR [Chronic kidney disease] OR [Uncontrolled metastatic cancer] OR [Moderate-to-severe cognitive impairment] OR ([Female] AND [IADL Score>6]) OR ([Male] AND [IADL]>3)	Conditions *Diabetes * Oxygen-dependent lung disease * Chronic kidney disease * Uncontrolled metastatic cancer Observations * Lawton IADL Score * Heart failure stage Assessments * Long-term care * Moderate-to-severe cognitive impairment Goals * Systolic * Diastolic	ACTIVITIES In patients with very complex/poor health, glucose control should be based on avoiding hypoglycemia and symptomatic hyperglycemia instead of reliance on HbA1c. (Card 16) Notify the clinician that '* Patients with very complex/poor health refers to patients having long term care or end-stage chronic illnesses (such as stage 3-4 heart failure or oxygen-dependent lung disease, chronic kid…
Diabetes 17	Patient has diabetes and is complex/intermediate patient	Diabetes Treatment Goal	This CDS will be triggered by AICP during Care Plan is being created or updated	IF the patient has [Diabetes] AND NOT [Diabetes 16] AND (has more than three conditions from the following list ([Arthritis], [Cancer], [Congestive heart failure], [Depression], [Emphysema], [Falls], [Hypertension], [Incontinence], [Stage 3 or more Chronic kidney disease], [Myocardial infarction], [Stroke]) OR [Mild-to-moderate cognitive impairment] OR ([Female] AND [IADL Score>=6]) OR ([Male] AN…	Conditions * Diabetes * Arthiritis * Cancer * Congestive heart failure * Depression * Emphysema * Falls * Hypertension * Incontinence * Myocardial infarction * Oxygen-dependent lung disease * Chronic kidney disease * Uncontrolled metastatic cancer * Stroke Observations * Lawton IADL Score * Heart failure stage * CKD stage Assessments * Long-term care * Mild-to-moderate cognitive impairment	ACTIVITIES Consider setting cardiometabolic goals for complex/intermediate patients. (Card 17) Notify the clinician that '* Complex/intermediate patients refer to patients with multiple coexisting chronic illnesses (conditions that are serious enough to require medications or lifestyle management and may include arthritis, cancer, congestive heart failure, depression, emphysema, falls, hypertensi…
Diabetes 18	Patient has diabetes and is healthy patient	Diabetes Treatment Goal	This CDS will be triggered by AICP during Care Plan is being created or updated	IF the patient has [Diabetes] AND NOT [Diabetes 16] AND NOT [Diabetes 17]	Conditions *Diabetes * Arthiritis * Cancer * Congestive heart failure * Depression * Emphysema * Falls * Hypertension * Incontinence * Myocardial infarction * Oxygen-dependent lung disease * Chronic kidney disease * Uncontrolled metastatic cancer * Stroke Observations * Lawton IADL Score * Heart failure stage * CKD stage Assessments * Long-term care * Mild-to-moderate cognitive impairment	ACTIVITIES Consider setting cardiometabolic goals for healthy patients. (Card 18) Notify the clinician that '*Multimorbid older adults with cognitive impairment should have less stringent glycaemic goals than the general population, such as HbA1c <8.0-8.5% (64-69 mmol/mol), unless those who are healthy, with few coexisting chronic illnesses, very low cognitive and functional decline, in which gly…
Diabetes 19	Patient has diabetes	Diabetes Treatment Goal	This CDS will be triggered by AICP during Care Plan is being created or updated	IF the patient has [Diabetes]	Conditions *Diabetes	ACTIVITIES Avoid hyperglycaemia in all patients.(Card 19) Notify the clinician that 'Hyperglycaemia leading to symptoms or risk of acute hyperglycaemia complications should be avoided in all patients. '
Diabetes 20	Patient has diabetes and receiving palliative or end-of-life care	Diabetes Treatment Goal	This CDS will be triggered by AICP during Care Plan is being created or updated	IF the patient has [Diabetes] AND [Receiving palliative or end-of-life care]	Conditions *Diabetes Assessments * Receiving pallative or end-of-life care	ACTIVITIES Consider reducing burdens of glycaemic control and management in older adults receiving palliative care, or end-of-life care. (Card 20) Notify the clinician that 'In older adults receiving palliative care, or end-of-life care, the focus should be to avoid hypoglycaemia and symptomatic hyperglycaemia, while reducing the burdens of glycaemic control and management. When organ failure dev…
Diabetes 21	Patient has diabetes and has not met HbA1C Goal	Diabetes planning next visit	This CDS will be triggered by AICP during Care Plan is being created or updated	IF the patient has [Diabetes] AND (has not met [HbA1C Goal] OR does not have [HbA1C Goal])	Conditions * Diabetes Observations * HbA1C Goals * HbA1c	ACTIVITIES Arrange a follow-up visit in 3 months. (Card 21) Notify the clinician that 'Measure HbA1c levels in adults with type 2 diabetes every 3 to 6 months (tailored to individual needs) until HbA1c is stable on unchanging therapy. Discuss and agree an individual HbA1c target with patients and caregivers.' --Recommend Followup Appointment in three months
Diabetes 22	Patient has diabetes and has met HbA1C Goal	Diabetes planning next visit	This CDS will be triggered by AICP during Care Plan is being created or updated	IF the patient has [Diabetes] AND has met [HbA1C Goal]	Conditions * Diabetes Observations * HbA1C Goals * HbA1c	ACTIVITIES Arrange a follow-up visit in 6 months. (Card 22) Notify the clinician that 'Measure HbA1c levels in adults with type 2 diabetes every 6 months once the HbA1c level and blood glucose lowering therapy are stable. Discuss and agree an individual HbA1c target with patients and caregivers.' --Recommend Followup Appointment in six months
Diabetes 23	Patient has diabetes and very complex/poor health	Diabetes Cholesterol-lowering medication treatment	This CDS will be triggered by AICP during Care Plan is being created or updated	IF the patient has [Diabetes] AND ([Long-term care] OR [stage 3-4 heart failure] OR [Oxygen-dependent lung disease] OR [Chronic kidney disease] OR [Uncontrolled metastatic cancer] OR [Moderate-to-severe cognitive impairment] OR ([Female] AND [IADL Score>6]) OR ([Male] AND [IADL]>3)	Conditions * Diabetes * Oxygen-dependent lung disease * Chronic kidney disease * Uncontrolled metastatic cancer Observations * Lawton IADL Score * Heart failure stage Assessments * Long-term care * Moderate-to-severe cognitive impairment Goals * Systolic * Diastolic	ACTIVITIES Consider prescribing Statin based on likelihood of benefit in patients with very complex/poor health. (Card 23) Notify the clinician that ‘Patients with very complex/poor health refers to patients having long term care or end-stage chronic illnesses (such as stage 3-4 heart failure or oxygen-dependent lung disease, chronic kidney disease requiring dialysis, or uncontrolled metastatic c…
Diabetes 24	Patient has diabetes and is complex/intermediate patient	Diabetes Cholesterol-lowering medication treatment	This CDS will be triggered by AICP during Care Plan is being created or updated	IF the patient has [Diabetes] AND NOT [Diabetes 23] AND (has more than three conditions from the following list ([Arthritis], [Cancer], [Congestive heart failure], [Depression], [Emphysema], [Falls], [Hypertension], [Incontinence], [Stage 3 or more Chronic kidney disease], [Myocardial infarction], [Stroke]) OR [Mild-to-moderate cognitive impairment] OR ([Female] AND [IADL Score>=6]) OR ([Male] AN…	Conditions * Diabetes * Arthiritis * Cancer * Congestive heart failure * Depression * Emphysema * Falls * Hypertension * Incontinence * Myocardial infarction * Oxygen-dependent lung disease * Chronic kidney disease * Uncontrolled metastatic cancer * Stroke Observations * Lawton IADL Score * Heart failure stage * CKD stage Assessments * Long-term care * Mild-to-moderate cognitive impairment	ACTIVITIES Consider prescribing Statin unless contraindicated or not tolerated in complex/intermediate patients. (Card 24) Notify the clinician that ‘Complex/intermediate patients refer to patients with multiple coexisting chronic illnesses (conditions that are serious enough to require medications or lifestyle management and may include arthritis, cancer, congestive heart failure, depression, em…
Diabetes 25	Patient has diabetes and is not on any Antidiabetic treatment and does not have Metformin contraindication	Diabetes antidiabetic medication treatment	This CDS will be triggered by AICP during Care Plan is being created or updated	If the patient has [Diabetes] AND does not have [Antidiabetic Medication] AND does not have [Metformin Contraindication] [Metformin Contraindication] = advanced renal insufficiency = eGFR <15 mL/min/1.73m2 OR CKD Stage 5	Conditions * Diabetes Observations * eGFR * CKD Stage Medications * Antidiabetic medications	ACTIVITIES Consider starting Metformin as the first-line agent for older adults with type 2 diabetes by also checking possible contraindications (Card 25) Notify the clinician that ‘Consider metformin as the first-line agent for older adults with type 2 diabetes. It may be used safely in patients with eGFR <30 mL/min/1.73m2. However, it is contraindicated in patients with advanced renal insuffici…
Diabetes 26	Patient has diabetes and is not on any Antidiabetic treatment and does not have Metformin contraindication and has one of the chronic HF, established atherosclerotic cardiovascular disease or high risk of developing cardiovascular disease	Diabetes antidiabetic medication treatment	This CDS will be triggered by AICP during Care Plan is being created or updated	If the patient has [Diabetes] AND does not have [Antidiabetic Medication] AND does not have [Metformin Contraindication] AND has one of the following ([Chronic Heart Failure] OR [Established atherosclerotic cardiovascular disease] OR [At high risk of developing cardiovascular disease]) [Metformin Contraindication] = advanced renal insufficiency = eGFR <15 mL/min/1.73m2 OR CKD Stage 5	Conditions * Diabetes * Chronic heart failure * Established atherosclerotic cardiovascular disease Medications * Antidiabetic medications Assessment * At high risk of developing cardiovascular disease Observations * eGFR * CKD Stage	ACTIVITIES Consider offering an SGLT2 inhibitor with proven cardiovascular benefit in addition to Metformin (Card 26) Notify the clinician that ‘ In patients with chronic HF, established atherosclerotic cardiovascular disease, or are at high risk of developing cardiovascular disease, offer an SGLT2 inhibitor with proven cardiovascular benefit in addition to Metformin. When starting dual therapy w…
Diabetes 27	Patient has diabetes and is not on Antidiabetic treatment and has Metformin contraindication	Diabetes antidiabetic medication treatment	This CDS will be triggered by AICP during Care Plan is being created or updated	If the patient has [Diabetes] AND does not have [Antidiabetic Medication] AND has [Metformin Contraindication] [Metformin Contraindication] = advanced renal insufficiency = eGFR <15 mL/min/1.73m2 OR CKD Stage 5	Conditions * Diabetes Observations * eGFR * CKD Stage Medications * Antidiabetic medications	ACTIVITIES Consider starting monotherapy with Oral dipeptidyl peptidase 4 (DPP-4) inhibitors or SGLT2 inhibitors when Metformin is contradicting. (Card 27) Notify the clinician that ‘Oral dipeptidyl peptidase 4 inhibitors and SGLT2 inhibitors have few side effects and could be considered second-line drug classes in this population.'
Diabetes 28	Patient has diabetes and is on single Antidiabetic treatment with Metformin and Metformin is not tolerated	Diabetes antidiabetic medication treatment	This CDS will be triggered by AICP during Care Plan is being created or updated	If the patient has [Diabetes] AND is on single [Antidiabetic Medication] with [Metformin] AND NOT [Metformin Tolerated]	Conditions * Diabetes Medications * Metformin * Antidiabetic medications Assessment * Metformin tolerated	ACTIVITIES Consider a dose reduction, change to modified-release formulation, or drug elimination when Metformin is not tolerated (Card 28) Notify the clinician that ‘ When Metformin is not tolerated, in case of gastrointestinal side effects, or a reduction in appetite, it may be necessary for a dose reduction, change to modified-release formulation, or drug elimination' Consider starting monothe…
Diabetes 29	Patient has diabetes and is on single Antidiabetic treatment with Metformin and Metformin is tolerated and has one of the chronic HF, established atherosclerotic cardiovascular disease or high risk of developing cardiovascular disease	Diabetes antidiabetic medication treatment	This CDS will be triggered by AICP during Care Plan is being created or updated	If the patient has [Diabetes] AND is on single [Antidiabetic Medication] with [Metformin] AND [Metformin Tolerated] AND has one of the following ([Chronic Heart Failure] OR [Established atherosclerotic cardiovascular disease] OR [At high risk of developing cardiovascular disease])	Conditions * Diabetes * Chronic heart failure * Established atherosclerotic cardiovascular disease Medications * Metformin * Antidiabetic medications Assessment * Metformin tolerated * At high risk of developing cardiovascular disease	ACTIVITIES Consider offering an SGLT2 inhibitor with proven cardiovascular benefit in addition to Metformin (Card 26) Notify the clinician that ‘ In patients with chronic HF, established atherosclerotic cardiovascular disease, or are at high risk of developing cardiovascular disease, offer an SGLT2 inhibitor with proven cardiovascular benefit in addition to Metformin. When starting dual therapy w…
Diabetes 30	Patient has diabetes and is on single Antidiabetic treatment with Metformin and Metformin is tolerated and does not have any of the chronic HF, established atherosclerotic cardiovascular disease or high risk of developing cardiovascular disease and has not met HbA1c goal	Diabetes antidiabetic medication treatment	This CDS will be triggered by AICP during Care Plan is being created or updated	If the patient has [Diabetes] AND is on single [Antidiabetic Medication] with [Metformin] AND [Metformin Tolerated] AND does not have any of the following ([Chronic Heart Failure] OR [Established atherosclerotic cardiovascular disease] OR [At high risk of developing cardiovascular disease]) AND has not met [HbA1C Goal]	Conditions * Diabetes * Chronic heart failure * Established atherosclerotic cardiovascular disease Medications * Metformin * Antidiabetic medications Assessment * Metformin tolerated * At high risk of developing cardiovascular disease Observations * HbA1c Goals * HbA1c Goal	ACTIVITIES Consider starting dual therapy with Metformin and another oral drug when HbA1c is not stable. (Card 30) Notify the clinician that 'Oral dipeptidyl peptidase 4 inhibitors and SGLT2 inhibitors have few side effects and could be considered second drug classes in this population.' Sulfonylureas, other insulin secretagogues, and thiazolidinediones should be cautiously used (Card 31) Notify …
Diabetes 31	Patient has diabetes and is on single Antidiabetic treatment with Metformin and Metformin is tolerated and does not have any of the chronic HF, established atherosclerotic cardiovascular disease or high risk of developing cardiovascular disease and has met HbA1c goal	Diabetes antidiabetic medication treatment	This CDS will be triggered by AICP during Care Plan is being created or updated	If the patient has [Diabetes] AND is on single [Antidiabetic Medication] with [Metformin] AND [Metformin Tolerated] AND does not have any of the following ([Chronic Heart Failure] OR [Established atherosclerotic cardiovascular disease] OR [At high risk of developing cardiovascular disease]) AND has met [HbA1C Goal]	Conditions * Diabetes * Chronic heart failure * Established atherosclerotic cardiovascular disease Medications * Metformin * Antidiabetic medications Assessment * Metformin tolerated * At high risk of developing cardiovascular disease Observations * HbA1c Goals * HbA1c Goa	ACTIVITIES Continue medication when HbA1c is stable. (Card 32) Notify the clinician that ‘Measure HbA1c levels in adults with type 2 diabetes every 3 to 6 months (tailored to individual needs), until HbA1c is stable on unchanging therapy, and 6 months once the HbA1c level and blood glucose lowering therapy are stable. Discuss and agree an individual HbA1c target with patients and caregivers.'
Diabetes 32	Patient has diabetes and is on dual Antidiabetic treatment and has not met HbA1c goal	Diabetes antidiabetic medication treatment	This CDS will be triggered by AICP during Care Plan is being created or updated	If the patient has [Diabetes] AND is on dual [Antidiabetic Medication] AND has not met [HbA1C Goal]	Conditions * Diabetes Medications * Antidiabetic medications Observations * HbA1c Goals * HbA1c Goal	ACTIVITIES Consider either starting triple therapy or starting insulin-based treatment. (Card 33) Notify the clinician that ‘For adults with type 2 diabetes, if dual therapy with Metformin and another oral drug has not continued to control HbA1c to below the person's individually agreed threshold for further intervention, consider either triple therapy by adding a dipeptidyl peptidase 4 inhibitor…
Diabetes 33	Patient has diabetes and is on dual Antidiabetic treatment and has met HbA1c goal	Diabetes antidiabetic medication treatment	This CDS will be triggered by AICP during Care Plan is being created or updated	If the patient has [Diabetes] AND is on dual [Antidiabetic Medication] AND has met [HbA1C Goal]	Conditions * Diabetes Medications * Antidiabetic medications Observations * HbA1c Goals * HbA1c Goal	ACTIVITIES Continue medication when HbA1c is stable. (Card 32) Notify the clinician that ‘Measure HbA1c levels in adults with type 2 diabetes every 3 to 6 months (tailored to individual needs), until HbA1c is stable on unchanging therapy, and 6 months once the HbA1c level and blood glucose lowering therapy are stable. Discuss and agree an individual HbA1c target with patients and caregivers.'
Diabetes 34	Patient has diabetes and is on triple Antidiabetic treatment with Metformin and 2 other oral drugs that do not include GLP1 mimeticand has not met HbA1c goal	Diabetes antidiabetic medication treatment	This CDS will be triggered by AICP during Care Plan is being created or updated	If the patient has [Diabetes] AND is on triple therapy with [Metformin] and 2 other oral drugs that do not include [GLP1 mimetic] and has not met [HbA1C Goal]	Conditions * Diabetes Medications * Metformin * GLP1 mimetic * Antidiabetic medications Observations * HbA1C Goals * HbA1c Goal	ACTIVITIES Consider triple therapy by switching one drug for a GLP1 mimetic (Card 36) Notify the clinician that ‘If triple therapy with Metformin and 2 other oral drugs is not effective, not tolerated or contraindicated, consider triple therapy by switching one drug for a Glucagon-like peptide-1 (GLP1) mimetic for older adults with type 2 diabetes who have a body mass index (BMI) ≥ 35 kg/m2, or h…
Diabetes 35	Patient has diabetes and is on triple Antidiabetic treatment with Metformin and 2 other oral drugs that do not include GLP1 mimeticand has met HbA1c goal	Diabetes antidiabetic medication treatment	This CDS will be triggered by AICP during Care Plan is being created or updated	If the patient has [Diabetes] AND is on triple therapy with [Metformin] and 2 other oral drugs that do not include [GLP1 mimetic] and has met [HbA1C Goal]	Conditions * Diabetes Medications * Metformin * GLP1 mimetic * Antidiabetic medications Observations * HbA1C Goals * HbA1c Goal	ACTIVITIES Continue medication when HbA1c is stable. (Card 32) Notify the clinician that ‘Measure HbA1c levels in adults with type 2 diabetes every 3 to 6 months (tailored to individual needs), until HbA1c is stable on unchanging therapy, and 6 months once the HbA1c level and blood glucose lowering therapy are stable. Discuss and agree an individual HbA1c target with patients and caregivers.'
Diabetes 36	Patient has diabetes and is on triple Antidiabetic treatment with metformin and 2 other oral drugs that include GLP1 mimetic	Diabetes antidiabetic medication treatment	This CDS will be triggered by AICP during Care Plan is being created or updated	If the patient has [Diabetes] AND is on on triple therapy with metformin and 2 other oral drugs that include [GLP1 mimetic] AND (There has been a reduction of at least 1% (11 mmol/mol) in HbA1c AND a weight loss of at least 3% of initial body weight in 6 months)	Conditions * Diabetes Medications * Metformin * GLP1 mimetic * Antidiabetic medications Observation * HbA1C * Weight	ACTIVITIES Consider continuing GLP1 mimetic (Card 37) ‘Only continue Glucagon-like peptide-1 (GLP1) mimetic therapy if a beneficial metabolic response occurs (a reduction of at least 1% in HbA1c [11 mmol/mol] and weight loss of at least 3% of initial body weight in 6 months).'
Diabetes 37	Patient has diabetes and is on triple Antidiabetic treatment with metformin and 2 other oral drugs that include GLP1 mimetic	Diabetes antidiabetic medication treatment	This CDS will be triggered by AICP during Care Plan is being created or updated	If the patient has [Diabetes] AND is on on triple therapy with metformin and 2 other oral drugs that include [GLP1 mimetic] AND (There has NOT been a reduction of at least 1% (11 mmol/mol) in HbA1c OR a weight loss of at least 3% of initial body weight in 6 months)	Conditions * Diabetes Medications * Metformin * GLP1 mimetic * Antidiabetic medications Observation * HbA1C * Weight	ACTIVITIES Consider stopping GLP1 mimetic (Card 38) ‘Only continue Glucagon-like peptide-1 mimetic therapy if a beneficial metabolic response occurs (a reduction of at least 1% in HbA1c [11 mmol/mol] and weight loss of at least 3% of initial body weight in 6 months)'
Diabetes 38	Patient has diabetes and is on insulin	Diabetes antidiabetic medication treatment	This CDS will be triggered by AICP during Care Plan is being created or updated	If the patient has [Diabetes] AND is on [Insulin]	Conditions * Diabetes Medications * Insulin	ACTIVITIES Information on Insulin usage. (Card 35) Notify the clinician that -'The use of insulin therapy requires...' - 'When using basal insulin...'
Diabetes 39	Patient has diabetes and has a recent acute coronary syndrome or coronary stent	Antiplatelet medication treatment	This CDS will be triggered by AICP during Care Plan is being created or updated	If the patient has [Diabetes] AND is has ([Acute coronary syndrome in the past 12 months] OR [Coronary stent in the past 12 months])	Conditions * Diabetes Assessments * Acute coronary syndrome in the past 12 months * Coronary stent in the past 12 months Medications * Aspirin * Clopidogrel * Prasugre	ACTIVITIES Consider antiplatelet therapy older adults with type 2 diabetes and with recent acute coronary syndrome and/or coronary stent (Card 39) Notify the clinician that 'Older adults with type 2 diabetes and known prior cardiovascular disease should receive long- term antiplatelet therapy unless there is a clear contraindication. In those with a history of ischemic stroke or transient ischemi…
Diabetes 40	Patient has diabetes and has a history of ischemic stroke or transient ischemic attack	Antiplatelet medication treatment	This CDS will be triggered by AICP during Care Plan is being created or updated	If the patient has [Diabetes] AND is has ([Ischemic stroke] OR [Trransient ischemic attack])	Conditions * Diabetes * Ischemic stroke * Transient ischemic attack Medication * Clopidogrel * Prasugre	ACTIVITIES Consider antiplatelet therapy older adults with with a history of ischemic stroke or transient ischemic attack (Card 40) Notify the clinician that 'Older adults with type 2 diabetes and known prior cardiovascular disease should receive long- term antiplatelet therapy unless there is a clear contraindication. IIn those with a history of ischemic stroke or transient ischemic attack, low-…
Diabetes 41	Patient has diabetes and has a history of coronary artery disease, but no acute event in the past 12 months	Antiplatelet medication treatment	This CDS will be triggered by AICP during Care Plan is being created or updated	If the patient has [Diabetes] AND has [Coronary artery disease] AND does not have ([Acute coronary syndrome in the past 12 months]	Conditions * Diabetes * Coronary artery disease Assessments * Acute coronary syndrome in the past 12 months * Coronary stent in the past 12 months Medications * Aspirin * Clopidogrel	ACTIVITIES Consider antiplatelet therapy older adults with type 2 diabetes and with a history of coronary artery disease, but no acute event in the past 12 months (Card 41) Notify the clinician that 'Older adults with type 2 diabetes and known prior cardiovascular disease should receive long- term antiplatelet therapy unless there is a clear contraindication.Those with a history of coronary arter…
Diabetes 42	Patient has diabetes and peripheral neuropathy	Other medication treatment	This CDS will be triggered by AICP during Care Plan is being created or updated	If the patient has [Diabetes] and [Peripheral neuropathy]	Conditions * Diabetes * Peripheral neuropathy Medications * Pregabalin * Gabapentin * Anticonvulsants (carbamazepine or valporate) * Antidepressants (duloxetine)	ACTIVITIES Consider treatment for painful peripheral neuropathy (Card 42) -Notify the clinician that ‘The following agents are preferred to relieve painful peripheral neuropathy in this population: pregabalin, gabapentin, anticonvulsants (carbamazepine or valporate), or antidepressants (duloxetine). Be aware of the increased likelihood of side effects such as orthostatic hypotension, delirium, an…
Diabetes 43	Patient has diabetes and depression	Other medication treatment	This CDS will be triggered by AICP during Care Plan is being created or updated	If the patient has [Diabetes] AND (has [Depression] OR [GDS-4 Score ]>=2) AND is not on [Antidepressant Medication]	Conditions * Diabetes * Depression Assessments * GDS-4 Score Medications * Antidepressants	ACTIVITIES Consider starting antidepressant medication for depression (Card 43) -Notify the clinician that ‘Cognitive behavioural therapy (CBT) can be used to treat depression in individuals with depression, alone or in combination with antidepressant medication, for maintenance treatment to prevent recurrence of depression'
Diabetes 44	For all Diabetes patients	Diabetes complication management	This CDS will be triggered by AICP during Care Plan is being created or updated	If the patient has [Diabetes]	Conditions * Diabetes	ACTIVITIES Screening for diabetes complications should be individualised in older adults (Card 44) -Notify the clinician that ‘Screening for diabetes complications should be individualised in older adults, but the main focus should be on those leading to functional impairment. These patients are less likely to benefit from reducing the risk of microvascular complications and more likely to suffer…
Diabetes 45	For all Diabetes patients	Diabetes complication management	This CDS will be triggered by AICP during Care Plan is being created or updated	If the patient has [Diabetes]	Conditions * Diabetes	ACTIVITIES Consider Continuous Glucose Monitoring (CGM) in older adults to prevent hypoglycaemia (Card 45) -Notify the clinician that ‘Continuous Glucose Monitoring (CGM) may be an option for older patients with type 2 diabetes using multiple daily injections of insulin, to prevent hypoglycaemia ' -Recommend Continuous Glucose Monitoring (CGM) to Patient
Diabetes 46	For all Diabetes patients	Diabetes complication management	This CDS will be triggered by AICP during Care Plan is being created or updated	If the patient has [Diabetes]	Conditions * Diabetes	ACTIVITIES Consider screening for foot disease (Card 47) -Notify the clinician that ‘Feet should be tested annually in this population, and where complications arrive, clinicians should refer to relevant guidelines for the management of diabetic foot disease’
Diabetes 47	For all Diabetes patients	Diabetes complication management	This CDS will be triggered by AICP during Care Plan is being created or updated	If the patient has [Diabetes]	Conditions *Diabetes	ACTIVITIES Consider screening for peripheral neuropathy (Card 48) -Notify the clinician that ‘Screening for peripheral neuropathy should be conducted by assessing loss of sensitivity to the 10 g monofilament or loss of sensitivity to vibration at the dorsum of the great toe '
Diabetes 48	For all male diabetes patients	Diabetes complication management	This CDS will be triggered by AICP during Care Plan is being created or updated	If the patient is [male] and has [Diabetes]	Conditions * Diabetes Demographics * Gender	ACTIVITIES Discuss erectile dysfunction with the patient. (Card 53) -Notify the clinician that ‘Offer older men with type 2 diabetes the opportunity to discuss erectile dysfunction as part of their annual review. Offer education and support, addressing contributory factors such as cardiovascular disease as well as possible treatment options ’
Diabetes 49	For all Diabetes patients	Diabetes Treatment General - 2	This CDS will be triggered by AICP during Care Plan is being created or updated	If the patient has [Diabetes]	Conditions * Diabetes	ACTIVITIES Provide guidance on driving based on national regulations (Card 46) -Notify the clinician that ‘Take the into account relevant national government guidelines in these patients when still driving '
Diabetes 50	For all Diabetes patients	Diabetes Treatment General - 2	This CDS will be triggered by AICP during Care Plan is being created or updated	If the patient has [Diabetes]	Conditions * Diabetes	ACTIVITIES Consider screening for retinopathy (Card 49) -Notify the clinician that ‘Screening and evaluation for diabetic retinopathy should be performed by an experienced vision care professional (optometrist or ophthalmologist) at the time of diagnosis of diabetes. In those with no or minimal retinopathy, the recommended interval for testing is 1–2 years ' -Recommend Referral (ophthalmologist) …
Diabetes 51	Patient has diabetes and (sudden loss of vision or visual acuity reduction or flashers)	Diabetes Treatment General - 2	This CDS will be triggered by AICP during Care Plan is being created or updated	If the patient has [Diabetes] AND ([Sudden loss of vision] OR [Visual impairment] OR [Flashes])	Conditions * Diabetes Symptoms * Sudden loss of vision * Visual impairment * Flashes	ACTIVITIES Consider referral to an ophthalmologist for emergency review. (Card 50) -Notify the clinician that ‘Arrange an emergency review by an ophthalmologist for sudden loss of vision or visual acuity reduction or flashes. ' - Recommend Referral (ophthalmologist) for emergency review
Diabetes 52	Patient has Diabetes and depression	Diabetes Treatment General - 2	This CDS will be triggered by AICP during Care Plan is being created or updated	If the patient has [Diabetes] AND (has [Depression] OR [GDS-4 Score ]>=2)	Conditions * Diabetes * Depression Assessments * GDS-4 Score	ACTIVITIES Consider referral for Cognitive behavioural therapy (CBT) (Card 51) -Notify the clinician that ‘Cognitive behavioural therapy (CBT) can be used to treat depression in individuals with depression, alone or in combination with antidepressant medication, for maintenance treatment to prevent recurrence of depression' -Recommend Referral for CBT
Diabetes 53	Patient has Diabetes and (unexplained diarrhoea that happens particularly at night or unexplained bladder emptying problems)	Diabetes Treatment General - 2	This CDS will be triggered by AICP during Care Plan is being created or updated	If the patient has [Diabetes] AND ([Unexplained diarrhoea that happens particularly at night] OR [Unexplained bladder emptying problems])	Conditions * Diabetes * Unexplained diarrhoea that happens particularly at night * Unexplained bladder emptying problems	ACTIVITIES Consider Screening for autonomic neuropathy (Card 52) -Notify the clinician that ‘Think about the possibility of autonomic neuropathy affecting the gut in older adults with type 2 diabetes who have unexplained diarrhoea that happens particularly at night, and in autonomic neuropathy affecting the bladder in those with unexplained bladder emptying problems ' -Recommend Referral for auto…
Diabetes 54	Patient has prediabetes or diabetes diagnosis; and is younger than 80 years old and BMI is over 30	Diabetes lifestyle advice	This CDS will be triggered by AICP during Care Plan is being created or updated	IF the patient (has [Diabetes] OR [Prediabetes]) AND [Age] < 80 AND [BMI]>=30	Conditions *Diabetes *Prediabetes Observations *Weight *BMI Demographics *Age	ACTIVITIES Weight loss is recommended for diabetes or prediabetes patients. (Card 54) -Notify the clinician that ‘* Provide dietary advice in a form sensitive to the person's needs, culture and beliefs, being sensitive to their willingness to change and the effects on their quality of life. * An interprofessional weight management program is recommended to prevent weight gain and improve cardiova…

## Sheet: Clinical Concepts
CONDITIONS (Diagnosis and Symptoms)
Terms/concepts used in guidelines	Coding System	Code	Designation	Category	Possible Source
Acute ischaemic heart disease	ICD-10	I24.9	Acute ischaemic heart disease, unspecified	diagnosis	EHR via TIS/SIS (Physicians will be able to confirm/amend via AICP)
Arthritis	ICD-10	M06.9	Rheumatoid arthritis, unspecified	diagnosis	EHR via TIS/SIS (Physicians will be able to confirm/amend via AICP)
	ICD-10	M13.9	Arthritis, unspecified	diagnosis	EHR via TIS/SIS (Physicians will be able to confirm/amend via AICP)
Anxiety	ICD-10	F40	Phobic anxiety disorders	symptom	EHR via TIS/SIS (Physicians will be able to confirm/amend via AICP)
	ICD-10	F41	Other anxiety disorders	symptom	EHR via TIS/SIS (Physicians will be able to confirm/amend via AICP)
Autonomic neuropathy	ICD-10	E11.4	Type 2 diabetes mellitus with neurological complications	diagnosis	EHR via TIS/SIS (Physicians will be able to confirm/amend via AICP)
Cancer	ICD-10	C00-C14	Malignant neoplasms of lip, oral cavity and pharynx	diagnosis	EHR via TIS/SIS (Physicians will be able to confirm/amend via AICP)
	ICD-10	C15-C26	Malignant neoplasms of digestive organs	diagnosis	EHR via TIS/SIS (Physicians will be able to confirm/amend via AICP)
	ICD-10	C30-C39	Malignant neoplasms of respiratory and intrathoracic organs	diagnosis	EHR via TIS/SIS (Physicians will be able to confirm/amend via AICP)
	ICD-10	C40-C41	Malignant neoplasms of bone and articular cartilage	diagnosis	EHR via TIS/SIS (Physicians will be able to confirm/amend via AICP)
	ICD-10	C43	Malignant melanoma of skin	diagnosis	EHR via TIS/SIS (Physicians will be able to confirm/amend via AICP)
	ICD-10	C45-C49	Malignant neoplasms of mesothelial and soft tissue	diagnosis	EHR via TIS/SIS (Physicians will be able to confirm/amend via AICP)
	ICD-10	C50-C50	Malignant neoplasms of breast	diagnosis	EHR via TIS/SIS (Physicians will be able to confirm/amend via AICP)
	ICD-10	C51-C58	Malignant neoplasms of female genital organs	diagnosis	EHR via TIS/SIS (Physicians will be able to confirm/amend via AICP)
	ICD-10	C60-C63	Malignant neoplasms of male genital organs	diagnosis	EHR via TIS/SIS (Physicians will be able to confirm/amend via AICP)
	ICD-10	C64-C68	Malignant neoplasms of urinary tract	diagnosis	EHR via TIS/SIS (Physicians will be able to confirm/amend via AICP)
	ICD-10	C69-C72	Malignant neoplasms of eye, brain and other parts of central nervous system	diagnosis	EHR via TIS/SIS (Physicians will be able to confirm/amend via AICP)
	ICD-10	C73-C75	Malignant neoplasms of thyroid and other endocrine glands	diagnosis	EHR via TIS/SIS (Physicians will be able to confirm/amend via AICP)
	ICD-10	C76-C80	Malignant neoplasms of ill-defined, other secondary and unspecified sites	diagnosis	EHR via TIS/SIS (Physicians will be able to confirm/amend via AICP)
	ICD-10	C81-C96	Malignant neoplasms of lymphoid, hematopoietic and related tissue	diagnosis	EHR via TIS/SIS (Physicians will be able to confirm/amend via AICP)
Chronic kidney disease	ICD-10	N18	Chronic kidney disease	diagnosis	EHR via TIS/SIS (Physicians will be able to confirm/amend via AICP)
	ICD-10	N18.1	Chronic kidney disease, stage 1	diagnosis	EHR via TIS/SIS (Physicians will be able to confirm/amend via AICP)
	ICD-10	N18.2	Chronic kidney disease, stage 2	diagnosis	EHR via TIS/SIS (Physicians will be able to confirm/amend via AICP)
	ICD-10	N18.3	Chronic kidney disease, stage 3	diagnosis	EHR via TIS/SIS (Physicians will be able to confirm/amend via AICP)
	ICD-10	N18.4	Chronic kidney disease, stage 4	diagnosis	EHR via TIS/SIS (Physicians will be able to confirm/amend via AICP)
	ICD-10	N18.5	Chronic kidney disease, stage 5	diagnosis	EHR via TIS/SIS (Physicians will be able to confirm/amend via AICP)
	ICD-10	N18.9	Chronic kidney disease, unspecified	diagnosis	EHR via TIS/SIS (Physicians will be able to confirm/amend via AICP)
	ICD-10	I12.0	Hypertensive renal disease with renal failure	diagnosis	EHR via TIS/SIS (Physicians will be able to confirm/amend via AICP)
	ICD-10	I13.1	Hypertensive heart and renal disease with renal failure	diagnosis	EHR via TIS/SIS (Physicians will be able to confirm/amend via AICP)
	ICD-10	N19	Unspecified kidney failure	diagnosis	EHR via TIS/SIS (Physicians will be able to confirm/amend via AICP)
Congestive heart failure	ICD-10	I50.0	Congestive heart failure	diagnosis	EHR via TIS/SIS (Physicians will be able to confirm/amend via AICP)
Coronary artery disease	ICD-10	I25	Chronic ischaemic heart disease	diagnosis	EHR via TIS/SIS (Physicians will be able to confirm/amend via AICP)
Coronary stent	ICD-10	Z95.5	Presence of coronary angioplasty implant and graft	diagnosis	EHR via TIS/SIS (Physicians will be able to confirm/amend via AICP)
Delirium	ICD-10	F05	Delirium, not induced by alcohol and other psychoactive substances	diagnosis	EHR via TIS/SIS (Physicians will be able to confirm/amend via AICP)
Depression	ICD-10	F32.0	Mild depressive episode	diagnosis	EHR via TIS/SIS (Physicians will be able to confirm/amend via AICP)
	ICD-10	F32.1	Moderate depressive episode	diagnosis	EHR via TIS/SIS (Physicians will be able to confirm/amend via AICP)
	ICD-10	F32.2	Severe depressive episode without psychotic symptoms	diagnosis	EHR via TIS/SIS (Physicians will be able to confirm/amend via AICP)
	ICD-10	F32.8	Other depressive episodes	diagnosis	EHR via TIS/SIS (Physicians will be able to confirm/amend via AICP)
	ICD-10	F33.0	Recurrent depressive disorder, current episode mild	diagnosis	EHR via TIS/SIS (Physicians will be able to confirm/amend via AICP)
	ICD-10	F34.1	Dysthymia	diagnosis	EHR via TIS/SIS (Physicians will be able to confirm/amend via AICP)
	ICD-10	F41.2	Mixed anxiety and depressive disorder	diagnosis	EHR via TIS/SIS (Physicians will be able to confirm/amend via AICP)
Diabetes	ICD-10	E11-E14	Type 2 diabetes mellitus	diagnosis	EHR via TIS/SIS (Physicians will be able to confirm/amend via AICP)
Diabetic foot disease	ICD-10-CM	E11.621	Type 2 diabetes mellitus with foot ulcer	diagnosis	EHR via TIS/SIS (Physicians will be able to confirm/amend via AICP)
Diabetic retinopathy	ICD-10	E11.3	Type 2 diabetes mellitus with ophthalmic complications	diagnosis	EHR via TIS/SIS (Physicians will be able to confirm/amend via AICP)
Disabilities	ICD-10	Z73.6	Limitation of activities due to disability	symptom	EHR via TIS/SIS (Physicians will be able to confirm/amend via AICP)
Distress	ICD-10	R45. 7	State of emotional shock and stress, unspecified.	symptom	EHR via TIS/SIS (Physicians will be able to confirm/amend via AICP)
Eating disorders	ICD-10	F50	Eating disorders	symptom	EHR via TIS/SIS (Physicians will be able to confirm/amend via AICP)
Emphysema	ICD-10	J43	Emphysema	diagnosis	EHR via TIS/SIS (Physicians will be able to confirm/amend via AICP)
Erectile Dysfunction	ICD-10	N52	Erectile dysfunction due to diseases classified elsewhere	diagnosis	EHR via TIS/SIS (Physicians will be able to confirm/amend via AICP)
Established atherosclerotic cardiovascular disease	ICD-10	I25.1	Atherosclerotic heart disease of native coronary artery	symptom	EHR via TIS/SIS (Physicians will be able to confirm/amend via AICP)
Falls	ICD-10	W00-W19	Falls	symptom	EHR via TIS/SIS (Physicians will be able to confirm/amend via AICP)
Flashes	ICD-10-CM	H53.19	Other subjective visual disturbances	symptom	EHR via TIS/SIS (Physicians will be able to confirm/amend via AICP)
Hearing Impairment	ICD-10	H91.9	Hearing loss, unspecified	diagnosis	EHR via TIS/SIS (Physicians will be able to confirm/amend via AICP)
Heart Failure	ICD-10	I50	Heart failure	diagnosis	EHR via TIS/SIS (Physicians will be able to confirm/amend via AICP)
	ICD-10	I11	Hypertensive heart disease	diagnosis	EHR via TIS/SIS (Physicians will be able to confirm/amend via AICP)
	ICD-10	I13.0	Hypertensive heart and chronic kidney disease with heart failure and stage 1 through stage 4 chronic kidney disease, or unspecified chronic kidney disease	diagnosis	EHR via TIS/SIS (Physicians will be able to confirm/amend via AICP)
	ICD-10	I13.2	Hypertensive heart and chronic kidney disease with heart failure and with stage 5 chronic kidney disease, or end stage renal disease	diagnosis	EHR via TIS/SIS (Physicians will be able to confirm/amend via AICP)
	ICD-10	I26.0	Pulmonary embolism with acute cor pulmonale	diagnosis	EHR via TIS/SIS (Physicians will be able to confirm/amend via AICP)
Hyperglycaemia	ICD-10	R73.9	Hyperglycaemia, unspecified	symptom	EHR via TIS/SIS (Physicians will be able to confirm/amend via AICP)
Hyperglycemic crisis	ICD-10	E10.0	Type 1 diabetes mellitus with coma	symptom	EHR via TIS/SIS (Physicians will be able to confirm/amend via AICP)
	ICD-10	E11.0	Type 2 diabetes mellitus with coma	symptom	EHR via TIS/SIS (Physicians will be able to confirm/amend via AICP)
	ICD-10	E12.0	Malnutrition-related diabetes mellitus with coma	symptom	EHR via TIS/SIS (Physicians will be able to confirm/amend via AICP)
	ICD-10	E13.0	Other specified diabetes mellitus with coma	symptom	EHR via TIS/SIS (Physicians will be able to confirm/amend via AICP)
Hypertension	ICD-10	I10 - I16	Hypertensive diseases	diagnosis	EHR via TIS/SIS (Physicians will be able to confirm/amend via AICP)
Hypoglycemia	ICD-10	E16.2	Hypoglycaemia, unspecified	symptom	EHR via TIS/SIS (Physicians will be able to confirm/amend via AICP)
	ICD-10	E16.1	Other Hypoglycaemia	symptom	EHR via TIS/SIS (Physicians will be able to confirm/amend via AICP)
Incontinence	ICD-10	N39.4	Other specified urinary incontinence?	diagnosis	EHR via TIS/SIS (Physicians will be able to confirm/amend via AICP)
Ischaemic stroke	ICD-10	I63	Cerebral infarction	diagnosis	EHR via TIS/SIS (Physicians will be able to confirm/amend via AICP)
Myocardial infarction	ICD-10	I21	Acute myocardial infarction	diagnosis	EHR via TIS/SIS (Physicians will be able to confirm/amend via AICP)
	ICD-10	I22	ISubsequent ST elevation (STEMI) and non-ST elevation (NSTEMI) myocardial infarction	diagnosis	EHR via TIS/SIS (Physicians will be able to confirm/amend via AICP)
Oxygen-dependent lung disease	ICD-10	J44.9	Chronic obstructive pulmonary disease, unspecified	diagnosis	EHR via TIS/SIS (Physicians will be able to confirm/amend via AICP)
Peripheral neuropathy	ICD-10	G90.0	Idiopathic peripheral autonomic neuropathy	diagnosis	EHR via TIS/SIS (Physicians will be able to confirm/amend via AICP)
Prediabetes	ICD-10	R73.03	Prediabetes	diagnosis	EHR via TIS/SIS (Physicians will be able to confirm/amend via AICP)
Stroke	ICD-10	I63	Cerebral infarction	diagnosis	EHR via TIS/SIS (Physicians will be able to confirm/amend via AICP)
	ICD-10	I64	Stroke, not specified as haemorrhage or infarction	diagnosis	EHR via TIS/SIS (Physicians will be able to confirm/amend via AICP)
Sudden loss of vision	ICD-10-CM	H53.133	Sudden visual loss, bilateral	diagnosis	EHR via TIS/SIS (Physicians will be able to confirm/amend via AICP)
Transient ischaemic attack	ICD-10	G45	Transient cerebral ischemic attacks and related syndromes	diagnosis	EHR via TIS/SIS (Physicians will be able to confirm/amend via AICP)
Uncontrolled metastatic cancer	ICD-10	C79.9	Secondary malignant neoplasm of unspecified site	diagnosis	EHR via TIS/SIS (Physicians will be able to confirm/amend via AICP)
Unexplained bladder emptying problems	ICD-10	R33.9	Retention of urine, unspecified	diagnosis	EHR via TIS/SIS (Physicians will be able to confirm/amend via AICP)
Unexplained diarrhea	ICD-10	R19.7	Diarrhea, unspecified	diagnosis	EHR via TIS/SIS (Physicians will be able to confirm/amend via AICP)
Visual impairment	ICD-10	H53.8	Other visual disturbances	diagnosis	EHR via TIS/SIS (Physicians will be able to confirm/amend via AICP)
OBSERVATIONS (Lab tests, Vital Signs)
Terms/concepts used in guidelines	Coding System	Code	Designation	Unit	Possible Source
BMI	LOINC	39156-5	Body mass index (BMI) [Ratio]	kg/m2	To be calculated from Weight and Height values retrieved from EHR via TIS/SIS and H/HMP Platform and PEP
Diastolic blood pressure	LOINC	8462-4	Diastolic blood pressure	mm[Hg]	From H/HMP, PEP , AICP, and EHR via TIS/SIS
LDL	LOINC	2089-1	Cholesterol in LDL [Mass/volume] in Serum or Plasma by calculation	mg/dL	From H/HMP, PEP , AICP, and EHR via TIS/SIS
HDL	LOINC	2085-9	Cholesterol in HDL [Mass/volume] in Serum or Plasma	mg/dL	From H/HMP, PEP , AICP, and EHR via TIS/SIS
eGFR	LOINC	33914-3	Glomerular filtration rate (GFR)	mL/min/{1.73_m2}	EHR via TIS/SIS (Physicians will be able to confirm/amend via AICP)
Fasting plasma glucose (FPG)	LOINC	76629-5	Fasting glucose [Moles/volume] in Blood	mg/dL	EHR via TIS/SIS (Physicians will be able to confirm/amend via AICP)
HbA1C	LOINC	4548-4	Hemoglobin A1c/Hemoglobin.total in Blood	mmol/mol	From H/HMP, PEP , AICP, and EHR via TIS/SIS
2h plasma glucose (PG) in a 75 g oral glucose tolerance test (OGTT)	LOINC	14995-5	Glucose [Moles/volume] in Serum or Plasma --2 hours post 75 g glucose PO	mg/dL	From H/HMP, PEP , AICP, and EHR via TIS/SIS
RandomPlasmaGlucose	LOINC	2339-0	Glucose [Mass/volume] in Blood	mg/dL	From H/HMP, PEP , AICP, and EHR via TIS/SIS
Systolic blood pressure	LOINC	8480-6	Systolic blood pressure	mm[Hg]	From H/HMP, PEP , AICP, and EHR via TIS/SIS
Total Cholesterol	LOINC	2093-3	Cholesterol [Mass/volume] in Serum or Plasma	mg/dL	From H/HMP, PEP , AICP, and EHR via TIS/SIS
Weight	LOINC	29463-7	Body weight	kg/m2	From H/HMP, PEP , AICP, and EHR via TIS/SIS
OBSERVATIONS (Assessments)
Terms/concepts used in guidelines	Coding System	Code	Designation	Unit	Possible Source
Acute coronary syndrome in the past 12 months	http://kroniq.srdc.com.tr/fhir/CodeSystem/observation-code	recent-acute-coronary-syndrome	Acute coronary syndrome in the past 12 months	Yes/No	AICP
At high risk of developing cardiovascular disease	http://kroniq.srdc.com.tr/fhir/CodeSystem/observation-code	high-risk-developing-cvd	At high risk of developing cardiovascular disease	Yes/No	AICP
At high risk of developing chronic kidney disease	http://kroniq.srdc.com.tr/fhir/CodeSystem/observation-code	high-risk-developing-ckd	At high risk of developing chronic kidney disease	Yes/No	AICP
Coronary stent in the past 12 months	http://kroniq.srdc.com.tr/fhir/CodeSystem/observation-code	recent-coronary-stent	Coronary stent in the past 12 months	Yes/No	AICP
Heart failure stage	http://kroniq.srdc.com.tr/fhir/CodeSystem/observation-code	heart-failure-stage	Heart failure stage	(Stages of heart failure)	AICP
Inadvertently repeating doses of medications	http://kroniq.srdc.com.tr/fhir/CodeSystem/observation-code	inadvertently-repeating-medications	Inadvertently repeating doses of medications	Yes/No	AICP
Long-term care	http://kroniq.srdc.com.tr/fhir/CodeSystem/observation-code	long-term-care	Long-term care	Yes/No	AICP
Metformin tolerated	http://kroniq.srdc.com.tr/fhir/CodeSystem/observation-code	metformin-tolerated	Metformin tolerated	Yes/No	AICP
Mild cognitive impairment	SNOMED	386805003	Mild cognitive impairment	Yes/No	AICP
Moderate-to-severe cognitive impairment	SNOMED	702956004	Severe cognitive impairment (finding)	Yes/No	AICP
Receiving pallative or end-of-life care	http://kroniq.srdc.com.tr/fhir/CodeSystem/observation-code	receiving-pc-or-eof-care	Receiving pallative or end-of-life care	Yes/No	AICP
Self monitoring of blood glucose	http://kroniq.srdc.com.tr/fhir/CodeSystem/observation-code	self-monitoring-glucose	Self monitoring of blood glucose	Yes/No	AICP
Skipping meals	http://kroniq.srdc.com.tr/fhir/CodeSystem/observation-code	skipping-meals	Skipping meals	Yes/No	AICP
GDS-4 Score	http://kroniq.srdc.com.tr/fhir/CodeSystem/questionnaire-code	gds-4	Geriatric Depression Scale (GDS-4)	{score}	AICP
Lawton IADL Score	http://kroniq.srdc.com.tr/fhir/CodeSystem/questionnaire-code	iadl	The Lawton Instrumental Activities of Daily Living Scale	{score}	AICP
VALUE SETS
Value set name	Coding System	Code	Designation
Stages of heart failure	http://kroniq.srdc.com.tr/fhir/CodeSystem/heart-failure-stage	stage-a	Stage A
	http://kroniq.srdc.com.tr/fhir/CodeSystem/heart-failure-stage	stage-b	Stage B
	http://kroniq.srdc.com.tr/fhir/CodeSystem/heart-failure-stage	stage-c	Stage C
	http://kroniq.srdc.com.tr/fhir/CodeSystem/heart-failure-stage	stage-d	Stage D
MEDICATIONS
Terms/concepts used in guidelines	Coding System	Code	Designation		Possible Source
Antidepressants	ATC	N06A	Antidepressants		EHR via TIS/SIS (Physicians will be able to confirm/amend via AICP)
Antidiabetic	ATC	A10	Antidiabetic medications		EHR via TIS/SIS (Physicians will be able to confirm/amend via AICP)
Insulin	ATC	A10A	Insulins and analogues		EHR via TIS/SIS (Physicians will be able to confirm/amend via AICP)
Metformin	ATC	A10BA02	Metformin		EHR via TIS/SIS (Physicians will be able to confirm/amend via AICP)
Sulfonylureas	ATC	A10BB	Sulfonylureas		EHR via TIS/SIS (Physicians will be able to confirm/amend via AICP)
Glymidine	ATC	A10BC01	Glymidine		EHR via TIS/SIS (Physicians will be able to confirm/amend via AICP)
Thiazolidinediones	ATC	A10BG	Thiazolidinediones		EHR via TIS/SIS (Physicians will be able to confirm/amend via AICP)
DPP-4 inhibitor	ATC	A10BH	DPP-4 inhibitor		EHR via TIS/SIS (Physicians will be able to confirm/amend via AICP)
GLP-1 Mimetic	ATC	A10BJ	GLP-1 analogues		EHR via TIS/SIS (Physicians will be able to confirm/amend via AICP)
SGLT-2 inhibitor	ATC	A10BK	SGLT-2 inhibitor		EHR via TIS/SIS (Physicians will be able to confirm/amend via AICP)
Antidiabetic dual with metformin	ATC	A10BD02	Metformin and sulfonylureas		EHR via TIS/SIS (Physicians will be able to confirm/amend via AICP)
	ATC	A10BD03	Metformin and rosiglitazone		EHR via TIS/SIS (Physicians will be able to confirm/amend via AICP)
	ATC	A10BD05	Metformin and pioglitazone		EHR via TIS/SIS (Physicians will be able to confirm/amend via AICP)
	ATC	A10BD07	Metformin and sitagliptin		EHR via TIS/SIS (Physicians will be able to confirm/amend via AICP)
	ATC	A10BD08	Metformin and vildagliptin		EHR via TIS/SIS (Physicians will be able to confirm/amend via AICP)
	ATC	A10BD10	Metformin and saxagliptin		EHR via TIS/SIS (Physicians will be able to confirm/amend via AICP)
	ATC	A10BD11	Metformin and linagliptin		EHR via TIS/SIS (Physicians will be able to confirm/amend via AICP)
	ATC	A10BD13	Metformin and alogliptin		EHR via TIS/SIS (Physicians will be able to confirm/amend via AICP)
	ATC	A10BD14	Metformin and repaglinide		EHR via TIS/SIS (Physicians will be able to confirm/amend via AICP)
	ATC	A10BD15	Metformin and dapagliflozin		EHR via TIS/SIS (Physicians will be able to confirm/amend via AICP)
	ATC	A10BD16	Metformin and canagliflozin		EHR via TIS/SIS (Physicians will be able to confirm/amend via AICP)
	ATC	A10BD17	Metformin and acarbose		EHR via TIS/SIS (Physicians will be able to confirm/amend via AICP)
	ATC	A10BD18	Metformin and gemigliptin		EHR via TIS/SIS (Physicians will be able to confirm/amend via AICP)
	ATC	A10BD20	Metformin and empagliflozin		EHR via TIS/SIS (Physicians will be able to confirm/amend via AICP)
	ATC	A10BD22	Metformin and evogliptin		EHR via TIS/SIS (Physicians will be able to confirm/amend via AICP)
	ATC	A10BD23	Metformin and ertugliflozin		EHR via TIS/SIS (Physicians will be able to confirm/amend via AICP)
	ATC	A10BD26	Metformin and lobeglitazone		EHR via TIS/SIS (Physicians will be able to confirm/amend via AICP)
Antidiabetic dual other	ATC	A10BD01	Phenformin and sulfonylureas		EHR via TIS/SIS (Physicians will be able to confirm/amend via AICP)
	ATC	A10BD04	Glimepiride and rosiglitazone		EHR via TIS/SIS (Physicians will be able to confirm/amend via AICP)
	ATC	A10BD06	Glimepiride and pioglitazone		EHR via TIS/SIS (Physicians will be able to confirm/amend via AICP)
	ATC	A10BD09	Pioglitazone and alogliptin		EHR via TIS/SIS (Physicians will be able to confirm/amend via AICP)
	ATC	A10BD12	Pioglitazone and sitagliptin		EHR via TIS/SIS (Physicians will be able to confirm/amend via AICP)
	ATC	A10BD19	Linagliptin and empagliflozin		EHR via TIS/SIS (Physicians will be able to confirm/amend via AICP)
	ATC	A10BD21	Saxagliptin and dapagliflozin		EHR via TIS/SIS (Physicians will be able to confirm/amend via AICP)
	ATC	A10BD24	Sitagliptin and ertugliflozin		EHR via TIS/SIS (Physicians will be able to confirm/amend via AICP)
Antidiabetic triple with metformin	ATC	A10BD25	Metformin, saxagliptin and dapagliflozin		EHR via TIS/SIS (Physicians will be able to confirm/amend via AICP)
	ATC	A10BD27	Metformin, linagliptin and empagliflozin		EHR via TIS/SIS (Physicians will be able to confirm/amend via AICP)
Aspirin	ATC	N02BA01	Acetylsalicylic acid		EHR via TIS/SIS (Physicians will be able to confirm/amend via AICP)
Carbamazepine	ATC	N03AF01	Carbamazepine		EHR via TIS/SIS (Physicians will be able to confirm/amend via AICP)
Clopidogrel	ATC	B01AC04	Clopidogrel		EHR via TIS/SIS (Physicians will be able to confirm/amend via AICP)
Duloxetine	ATC	N06AX21	Duloxetine		EHR via TIS/SIS (Physicians will be able to confirm/amend via AICP)
Gabapentin	ATC	N03AX12	Gabapentin		EHR via TIS/SIS (Physicians will be able to confirm/amend via AICP)
Prasugrel	ATC	B01AC22	Prasugrel		EHR via TIS/SIS (Physicians will be able to confirm/amend via AICP)
Pregabalin	ATC	N03AX16	Pregabalin		EHR via TIS/SIS (Physicians will be able to confirm/amend via AICP)
Valporate	ATC	N03AG01	Valproic acid		EHR via TIS/SIS (Physicians will be able to confirm/amend via AICP)
Statin	ATC	C10AA	Statin		EHR via TIS/SIS (Physicians will be able to confirm/amend via AICP)

## Sheet: CDSHookCards
CARD 1
Summary			Consider Diabetes diagnosis.
Detailed description			Diabetes should be diagnosed by any of the following criteria: fasting plasma glucose ≥ 126 mg/dL (7.0 mmol/L), or HbA1c ≥ 6.5% (48 mmol/mol), or 2h plasma glucose in a 75 g oral glucose tolerance test (OGTT) ≥ 200 mg/dl (11.1 mmol/L), or in a patient with classic symptoms of hyperglycaemia or hyperglycaemic crisis, a random plasma glucose ≥ 200 mg/dL (11.1 mmol/L).
Source			Holistic patient-centred CAREPATH best practice guideline, Chapter 13.2 [pp. 46]
			Link to CarePATH best practice guideline
CARD 2
Summary			Consider Prediabetes diagnosis.
Detailed description			Prediabetes is defined as a state which places individuals at high risk of developing diabetes and its complications. It is diagnosed by any of the following criteria: Impaired fasting glucose as defined per fasting plasma glucose 100-125 mg/dL (5.6-6.9 mmol/L), or impaired glucose tolerance as defined per a 2h plasma glucose in a 75g oral glucose tolerance test (OGTT) 140-199 mg/dL (7.8-11.0 mmo…
Source			Holistic patient-centred CAREPATH best practice guideline, Chapter 13.2 [pp. 46]
			Link to CarePATH best practice guideline
CARD 55
Summary			Diabetes or Prediabetes diagnosis panel appears based on patient's lab test results.
Detailed description			* Diabetes should be diagnosed by any of the following criteria: fasting plasma glucose ≥ 126 mg/dL (7.0 mmol/L), or HbA1c ≥ 6.5% (48 mmol/mol), or 2h plasma glucose in a 75 g oral glucose tolerance test (OGTT) ≥ 200 mg/dl (11.1 mmol/L), or in a patient with classic symptoms of hyperglycaemia or hyperglycaemic crisis, a random plasma glucose ≥ 200 mg/dL (11.1 mmol/L). * Prediabetes is defined as …
Source			Holistic patient-centred CAREPATH best practice guideline, Chapter 13.2 [pp. 46]
			Link to CarePATH best practice guideline
CARD 3
Summary			Check Nutrition & Hydration and Physical Exercise pages for detailed diet and exercise plans to be added to the care plan of the patient.
Detailed description			In older adults with prediabetes, a structured program of healthy behaviour interventions that includes moderate weight loss and regular physical activity of a minimum of 150 minutes per week over 5 days a week should be implemented to reduce the risk of type 2 diabetes.
Source			Holistic patient-centred CAREPATH best practice guideline, Chapter 13.3.1 [pp. 47]
			Link to CarePATH best practice guideline
CARD 4
Summary			Consider starting Metformin to reduce the risk of type 2 diabetes.
Detailed description			In older adults with prediabetes, pharmacologic therapy with metformin may be used to reduce the risk of type 2 diabetes.
Source			Holistic patient-centred CAREPATH best practice guideline, Chapter 13.3.1 [pp. 47]
			Link to CarePATH best practice guideline
CARD 5
Summary			General principles about treating older people with diabetes.
Detailed description			The most important outcomes in multimorbid older adults with cognitive impairment and diabetes are the maintenance of cognitive and functional status, and quality of life.
Source			Holistic patient-centred CAREPATH best practice guideline, Chapter 13.2 [pp. 46]
			Link to CarePATH best practice guideline
CARD 6
Summary			Assess the living situation and social functioning of people with diabetes.
Detailed description			The living situation and needs of older adults with diabetes and their caregivers should be evaluated to construct a tailored care plan. Impaired social functioning may reduce these patients’ quality of life and increase the risk of functional dependency. Social and instrumental support networks that provide instrumental or emotional support for older adults with diabetes should be included in di…
Source			Holistic patient-centred CAREPATH best practice guideline, Chapter 13.3.1 [pp. 47]
			Link to CarePATH best practice guideline
CARD 7
Summary			Inform the patient about benefits and risks of drug treatment.
Detailed description			Discuss with adults with type 2 diabetes the benefits and risks of drug treatment and the options available. Base the choice of drug treatments on the person's individual clinical circumstances, for example comorbidities, contraindications, weight, and risks from polypharmacy, the person's individual preferences and needs, the effectiveness of the drug treatments in terms of metabolic response, c…
Source			Holistic patient-centred CAREPATH best practice guideline, Chapter 13.3.1 [pp. 48]
			Link to CarePATH best practice guideline
CARD 8
Summary			Assess the person's status and risk of cardiovascular disease and chronic kidney disease.
Detailed description			Before initiating pharmacological treatment, assess the person's cardiovascular status and risk to determine whether they have chronic heart failure, established atherosclerotic cardiovascular disease (coronary artery disease) or are at high risk of developing cardiovascular disease, and chronic kidney disease, to select the most suitable drug regimen.
Source			Holistic patient-centred CAREPATH best practice guideline, Chapter 13.3.1 [pp. 49]
			Link to CarePATH best practice guideline
CARD 9
Summary			Consider structured assessment at annually on self-monitoring capillary blood glucose levels.
Detailed description			If adults with type 2 diabetes are self-monitoring their capillary blood glucose levels, carry out a structured assessment at least annually. The assessment should include: The person's self-monitoring skills, the quality and frequency of testing, checking that the person knows how to interpret the blood glucose results and what action to take, the impact on the person's quality of life, the cont…
Source			Holistic patient-centred CAREPATH best practice guideline, Chapter 13.3.1 [pp. 48]
			Link to CarePATH best practice guideline
CARD 10
Summary			Check Nutrition & Hydration and Physical Exercise pages for detailed diet and exercise plans to be added to the care plan of the patient.
Detailed description			In patiens with diabetes, programs incorporating cognitive-behavioural educational interventions, such as problem solving, goal setting, self-monitoring of health parameters and dietary modifications and physical activity, are recommended.
Source			Holistic patient-centred CAREPATH best practice guideline, Chapter 13.3.1 [pp. 48]
			Link to CarePATH best practice guideline
CARD 11
Summary			Offer structured education to adults with type 2 diabetes and their family members or carers (as appropriate).
Detailed description			* Offer structured education to adults with type 2 diabetes and their family members or carers (as appropriate) at the time of diagnosis, with annual reinforcement and review. * Explain to people that structured education is an integral part of diabetes care. * Support for self-management should be offered to assist individuals in implementing and maintaining diabetes self-management by offering …
Source			Holistic patient-centred CAREPATH best practice guideline, Chapter 13.3.1 [pp. 47-48]
			Link to CarePATH best practice guideline
Suggestion 1
label	Offer educational materials to diabetes patients.
ACTION 1	type	create
	description	Give education material on diabetes management.
	resource	Communication Request	status	draft
			extension	http://kroniq.srdc.com.tr/fhir/StructureDefinition/title | Education material on diabetes management
			subject	Patient
			authoredOn	Automatically set to the date the CDS call is made
			payload.contentAttachment.language	en
			payload.contentAttachment.url	https://www.nhsinform.scot/healthy-living/food-and-nutrition
			payload.contentAttachment.title	Education material on diabetes management
CARD 12
Summary			The presence of single end-stage chronic illness, such as stage 3-4 heart failure or oxygen-dependent lung disease, chronic kidney disease requiring dialysis, or uncontrolled metastatic cancer, may cause significant symptoms or impairment of functional status and significantly reduce life expectancy.
Detailed description			The presence of single end-stage chronic illness, such as stage 3-4 heart failure or oxygen-dependent lung disease, chronic kidney disease requiring dialysis, or uncontrolled metastatic cancer, may cause significant symptoms or impairment of functional status and significantly reduce life expectancy.
Source			Holistic patient-centred CAREPATH best practice guideline, Chapter 13.3.1, Table 3 [pp. 50]
			Link to CarePATH best practice guideline
CARD 13
Summary			Assess diabetes symptoms.
Detailed description			Assess the symptoms of diabetes such as distress, disabilities, depression, anxiety, disordered eating, visual and hearing impairments, cognitive capacities, and other geriatric syndromes using a Comprehensive Geriatric Assessment at the initial visit, at periodic intervals, and when there is a change in disease, treatment, or life circumstance; including caregivers and family members in this ass…
Source			Holistic patient-centred CAREPATH best practice guideline, Chapter 13.3.1 [pp. 48]
			Link to CarePATH best practice guideline
Suggestion 1
label	Consider Referral for Comprehensive Geriatric Assessment (CGA)
ACTION 1	type	create
	description	Consider Referral for Comprehensive Geriatric Assessment (CGA)
	resource	Service Request	status	draft
			extension	http://kroniq.srdc.com.tr/fhir/StructureDefinition/title | Referral for Comprehensive Geriatric Assessment (CGA)
			intent	proposal
			occuranceDateTime	{{Today}}
			category	http://www.kroniq.srdc.com.tr/fhir/care-plan-activity-category | referral | Patient referral to specialist
			authoredOn	Automatically set to the date the CDS call is made
			performerType	-
			performer	-
			text.status	generated
			text.div	Referral for Comprehensive Geriatric Assessment (CGA)
CARD 14
Summary			Consider a referral for the management of depression as a diabetes symptom.
Detailed description			Referral to an interprofessional team with specialized training may be considered for adults with depression and diabetes for collaborative care.
Source			Holistic patient-centred CAREPATH best practice guideline, Chapter 13.3.1 [pp. 48]
			Link to CarePATH best practice guideline
Suggestion 1
label	Consider Referral for depression management.
ACTION 1	type	create
	description	Consider Referral to local specialist service for depression management.
	resource	Service Request	status	draft
			extension	http://kroniq.srdc.com.tr/fhir/StructureDefinition/title | Referral to local specialist service for depression management
			intent	proposal
			occuranceDateTime	{{Today}}
			category	http://www.kroniq.srdc.com.tr/fhir/care-plan-activity-category | referral | Patient referral to specialist
			authoredOn	Automatically set to the date the CDS call is made
			performerType	-
			performer	-
			text.status	generated
			text.div	Referral to local specialist service for depression management
CARD 15
Summary			Consider referral to local specialist service for patients consistently not meeting cardiometabolic targets.
Detailed description			Referral to an inter-professional team with specialized training may be considered for individuals with type 2 diabetes who are consistently not meeting cardiometabolic targets.
Source			Holistic patient-centred CAREPATH best practice guideline, Chapter 13.3.1 [pp. 48]
			Link to CarePATH best practice guideline
Suggestion 1
label	Consider Referral for patients consistently not meeting cardiometabolic targets.
ACTION 1	type	create
	description	Consider Referral to local specialist service for patients consistently not meeting cardiometabolic targets.
	resource	Service Request	status	draft
			extension	http://kroniq.srdc.com.tr/fhir/StructureDefinition/title | Referral to local specialist service for patients consistently not meeting cardiometabolic targets
			intent	proposal
			occuranceDateTime	{{Today}}
			category	http://www.kroniq.srdc.com.tr/fhir/care-plan-activity-category | referral | Patient referral to specialist
			authoredOn	Automatically set to the date the CDS call is made
			performerType	-
			performer	-
			text.status	generated
			text.div	Referral to local specialist service for patients consistently not meeting cardiometabolic targets
CARD 16
Summary			In patients with very complex/poor health, glucose control should be based on avoiding hypoglycemia and symptomatic hyperglycemia instead of reliance on HbA1c.
Detailed description			* Patients with very complex/poor health refers to patients having long term care or end-stage chronic illnesses (such as stage 3-4 heart failure or oxygen-dependent lung disease, chronic kidney disease requiring dialysis, or uncontrolled metastatic cancer) or moderate-to-severe cognitive impairment or >2 ADL impairments. * Glucose goal is recommended as 100-180 mg/dL (5.6-10.0 mmol/L) and BP goa…
Source			Holistic patient-centred CAREPATH best practice guideline, Chapter 13.3.1, Table 3 [pp. 50]
			Link to CarePATH best practice guideline
Suggestion 1
label	Consider setting HbA1c, glucose and blood pressure goals.
ACTION 1	type	create
	description	Keep fasting glucose between 100-180 mg/dL (5.6-10.0 mmol/L).
	resource	Goal	lifecycleStatus	proposed
			meta.tag	http://kroniq.srdc.com.tr/fhir/CodeSystem/concept-id | GoalFastingGlucose
			extension	http://kroniq.srdc.com.tr/fhir/StructureDefinition/title | Keep fasting glucose under control
			category	http://terminology.hl7.org/CodeSystem/goal-category | safety
			startDate	Automatically set to the date the CDS call is made
			description.text	Keep fasting glucose between 100-180 mg/dL (5.6-10.0 mmol/L)
			description.code	SNOMED | 698472009 | Blood glucose monitoring (regime/therapy)
			target.dueDate	{{Today + 3 months}}
			target.measure	LOINC | 76629-5 | Fasting glucose
			target.detailRange	low:100, high:180
ACTION 2	type	create
	description	Keep systolic blood pressure under control (below 160 mm/Hg)
	resource	Goal	lifecycleStatus	proposed
			meta.tag	http://kroniq.srdc.com.tr/fhir/CodeSystem/concept-id | GoalSystolicBP
			extension	http://kroniq.srdc.com.tr/fhir/StructureDefinition/title | Keep systolic blood pressure under control
			category	http://terminology.hl7.org/CodeSystem/goal-category | safety
			startDate	Automatically set to the date the CDS call is made
			description.text	Keep systolic blood pressure under control (below 160 mm/Hg)
			description.code	SNOMED | 135840009 | Blood Pressure monitoring (regime/therapy)
			target.dueDate	{{Today + 3 months}}
			target.measure	LOINC | 8480-6 | Systolic blood pressure
			target.detailRange	low:-, high:160
ACTION 3	type	create
	description	Keep diastolic blood pressure under control (below 90 mm/Hg)
	resource	Goal	lifecycleStatus	proposed
			meta.tag	http://kroniq.srdc.com.tr/fhir/CodeSystem/concept-id | GoalDiastolicBP
			extension	http://kroniq.srdc.com.tr/fhir/StructureDefinition/title | Keep diastolic blood pressure under control
			category	http://terminology.hl7.org/CodeSystem/goal-category | safety
			startDate	Automatically set to the date the CDS call is made
			description.text	Keep diastolic blood pressure under control (below 90 mm/Hg)
			description.code	SNOMED | 135840009 | Blood Pressure monitoring (regime/therapy)
			target.dueDate	{{Today + 3 months}}
			target.measure	LOINC | 8482-4 | Diastolic blood pressure
			target.detailRange	low:-, high:90
CARD 17
Summary			Consider setting cardiometabolic goals for complex/intermediate patients.
Detailed description			* Complex/intermediate patients refer to patients with multiple coexisting chronic illnesses (conditions that are serious enough to require medications or lifestyle management and may include arthritis, cancer, congestive heart failure, depression, emphysema, falls, hypertension, incontinence, stage 3 or worse chronic kidney disease, myocardial infarction, and stroke) or ≥ 2 IADL impairments or m…
Source			Holistic patient-centred CAREPATH best practice guideline, Chapter 13.3.1, Table 3 [pp. 49-50]
			Link to CarePATH best practice guideline
Suggestion 1
label	Consider setting HbA1c, glucose, blood pressure and lipid goals.
ACTION 1	type	create
	description	Keep HbA1c under control (below 8.0%).
	resource	Goal	lifecycleStatus	proposed
			meta.tag	http://kroniq.srdc.com.tr/fhir/CodeSystem/concept-id | GoalHbA1c
			extension	http://kroniq.srdc.com.tr/fhir/StructureDefinition/title | Keep HbA1c under control
			category	http://terminology.hl7.org/CodeSystem/goal-category | safety
			startDate	Automatically set to the date the CDS call is made
			description.text	Keep HbA1c under control (below 8.0%)
			description.code	SNOMED | 698472009 | Blood glucose monitoring (regime/therapy)
			target.dueDate	{{Today + 3 months}}
			target.measure	LOINC | 4548-4 | Hemoglobin A1c
			target.detailRange	low:-, high:8.0
ACTION 2	type	create
	description	Keep fasting glucose between 90-150 mg/dL (5.0-8.3 mmol/L).
	resource	Goal	lifecycleStatus	proposed
			meta.tag	http://kroniq.srdc.com.tr/fhir/CodeSystem/concept-id | GoalFastingGlucose
			extension	http://kroniq.srdc.com.tr/fhir/StructureDefinition/title | Keep fasting glucose under control
			category	http://terminology.hl7.org/CodeSystem/goal-category | safety
			startDate	Automatically set to the date the CDS call is made
			description.text	Keep fasting glucose between 90-150 mg/dL (5.0-8.3 mmol/L)
			description.code	SNOMED | 698472009 | Blood glucose monitoring (regime/therapy)
			target.dueDate	{{Today + 3 months}}
			target.measure	LOINC | 76629-5 | Fasting glucose
			target.detailRange	low:90, high:150
ACTION 3	type	create
	description	Keep systolic blood pressure under control (below 140 mm/Hg)
	resource	Goal	lifecycleStatus	proposed
			meta.tag	http://kroniq.srdc.com.tr/fhir/CodeSystem/concept-id | GoalSystolicBP
			extension	http://kroniq.srdc.com.tr/fhir/StructureDefinition/title | Keep systolic blood pressure under control
			category	http://terminology.hl7.org/CodeSystem/goal-category | safety
			startDate	Automatically set to the date the CDS call is made
			description.text	Keep systolic blood pressure under control (below 160 mm/Hg)
			description.code	SNOMED | 135840009 | Blood Pressure monitoring (regime/therapy)
			target.dueDate	{{Today + 3 months}}
			target.measure	LOINC | 8480-6 | Systolic blood pressure
			target.detailRange	low:-, high:140
ACTION 4	type	create
	description	Keep diastolic blood pressure under control (below 90 mm/Hg)
	resource	Goal	lifecycleStatus	proposed
			meta.tag	http://kroniq.srdc.com.tr/fhir/CodeSystem/concept-id | GoalDiastolicBP
			extension	http://kroniq.srdc.com.tr/fhir/StructureDefinition/title | Keep diastolic blood pressure under control
			category	http://terminology.hl7.org/CodeSystem/goal-category | safety
			startDate	Automatically set to the date the CDS call is made
			description.text	Keep diastolic blood pressure under control (below 90 mm/Hg)
			description.code	SNOMED | 135840009 | Blood Pressure monitoring (regime/therapy)
			target.dueDate	{{Today + 3 months}}
			target.measure	LOINC | 8482-4 | Diastolic blood pressure
			target.detailRange	low:-, high:90
ACTION 5	type	create
	description	Keep total cholesterol below 154 mg/dL (4.0 mmol/L).
	resource	Goal	lifecycleStatus	proposed
			meta.tag	http://kroniq.srdc.com.tr/fhir/CodeSystem/concept-id | GoalTotalCholesterol
			extension	http://kroniq.srdc.com.tr/fhir/StructureDefinition/title | Keep total cholesterol under control
			category	http://terminology.hl7.org/CodeSystem/goal-category | safety
			startDate	Automatically set to the date the CDS call is made
			description.text	Keep total cholesterol below 154 mg/dL (4.0 mmol/L)
			description.code	LOINC | 2093-3 | Cholesterol [Mass/volume] in Serum or Plasma
			target.dueDate	{{Today + 3 months}}
			target.measure	LOINC | 2093-3 | Cholesterol [Mass/volume] in Serum or Plasma
			target.detailRange	low:-, high:154
ACTION 6	type	create
	description	Keep LDL cholesterol below 77 mg/dL (2.0 mmol/L).
	resource	Goal	lifecycleStatus	proposed
			meta.tag	http://kroniq.srdc.com.tr/fhir/CodeSystem/concept-id | GoalLDLCholesterol
			extension	http://kroniq.srdc.com.tr/fhir/StructureDefinition/title | Keep LDL cholesterol under control
			category	http://terminology.hl7.org/CodeSystem/goal-category | safety
			startDate	Automatically set to the date the CDS call is made
			description.text	Keep LDL cholesterol below 77 mg/dL (2.0 mmol/L)
			description.code	LOINC | 2089-1 | Cholesterol in LDL [Mass/volume] in Serum or Plasma
			target.dueDate	{{Today + 3 months}}
			target.measure	LOINC | 2089-1 | Cholesterol in LDL [Mass/volume] in Serum or Plasma
			target.detailRange	low:-, high:77
ACTION 7	type	create
	description	Keep HDL cholesterol below 54 mg/dL (1.4 mmol/L).
	resource	Goal	lifecycleStatus	proposed
			meta.tag	http://kroniq.srdc.com.tr/fhir/CodeSystem/concept-id | GoalHDLCholesterol
			extension	http://kroniq.srdc.com.tr/fhir/StructureDefinition/title | Keep HDL cholesterol under control
			category	http://terminology.hl7.org/CodeSystem/goal-category | safety
			startDate	Automatically set to the date the CDS call is made
			description.text	Keep HDL cholesterol below 54 mg/dL (1.4 mmol/L)
			description.code	LOINC | 2085-9 | Cholesterol in HDL [Mass/volume] in Serum or Plasma
			target.dueDate	{{Today + 3 months}}
			target.measure	LOINC | 2085-9 | Cholesterol in HDL [Mass/volume] in Serum or Plasma
			target.detailRange	low:-, high:54
CARD 18
Summary			Consider setting cardiometabolic goals for healthy patients.
Detailed description			Multimorbid older adults with cognitive impairment should have less stringent glycaemic goals than the general population, such as HbA1c <8.0-8.5% (64-69 mmol/mol), unless those who are healthy, with few coexisting chronic illnesses, very low cognitive and functional decline, in which glycaemic goals could be HbA1c <7.0-7.5% (53-58 mmol/mol).
Source			Holistic patient-centred CAREPATH best practice guideline, Chapter 13.3.1, Table 3 [pp. 49-50]
			Link to CarePATH best practice guideline
Suggestion 1
label	Consider setting HbA1c, blood pressure and lipid goals.
ACTION 1	type	create
	description	Keep HbA1c under control (below 7.0-7.5%).
	resource	Goal	lifecycleStatus	proposed
			meta.tag	http://kroniq.srdc.com.tr/fhir/CodeSystem/concept-id | GoalHbA1c
			extension	http://kroniq.srdc.com.tr/fhir/StructureDefinition/title | Keep HbA1c under control
			category	http://terminology.hl7.org/CodeSystem/goal-category | safety
			startDate	Automatically set to the date the CDS call is made
			description.text	Keep HbA1c under control (below 7.0-7.5%)
			description.code	SNOMED | 698472009 | Blood glucose monitoring (regime/therapy
			target.dueDate	{{Today + 3 months}}
			target.measure	LOINC | 4548-4 | Hemoglobin A1c
			target.detailRange	low:-, high:7.5
ACTION 3	type	create
	description	Keep systolic blood pressure under control (below 140 mm/Hg)
	resource	Goal	lifecycleStatus	proposed
			meta.tag	http://kroniq.srdc.com.tr/fhir/CodeSystem/concept-id | GoalSystolicBP
			extension	http://kroniq.srdc.com.tr/fhir/StructureDefinition/title | Keep systolic blood pressure under control
			category	http://terminology.hl7.org/CodeSystem/goal-category | safety
			startDate	Automatically set to the date the CDS call is made
			description.text	Keep systolic blood pressure under control (below 160 mm/Hg)
			description.code	SNOMED | 135840009 | Blood Pressure monitoring (regime/therapy)
			target.dueDate	{{Today + 3 months}}
			target.measure	LOINC | 8480-6 | Systolic blood pressure
			target.detailRange	low:-, high:140
ACTION 4	type	create
	description	Keep diastolic blood pressure under control (below 90 mm/Hg)
	resource	Goal	lifecycleStatus	proposed
			meta.tag	http://kroniq.srdc.com.tr/fhir/CodeSystem/concept-id | GoalDiastolicBP
			extension	http://kroniq.srdc.com.tr/fhir/StructureDefinition/title | Keep diastolic blood pressure under control
			category	http://terminology.hl7.org/CodeSystem/goal-category | safety
			startDate	Automatically set to the date the CDS call is made
			description.text	Keep diastolic blood pressure under control (below 90 mm/Hg)
			description.code	SNOMED | 135840009 | Blood Pressure monitoring (regime/therapy)
			target.dueDate	{{Today + 3 months}}
			target.measure	LOINC | 8482-4 | Diastolic blood pressure
			target.detailRange	low:-, high:90
ACTION 5	type	create
	description	Keep total cholesterol below 154 mg/dL (4.0 mmol/L).
	resource	Goal	lifecycleStatus	proposed
			meta.tag	http://kroniq.srdc.com.tr/fhir/CodeSystem/concept-id | GoalTotalCholesterol
			extension	http://kroniq.srdc.com.tr/fhir/StructureDefinition/title | Keep total cholesterol under control
			category	http://terminology.hl7.org/CodeSystem/goal-category | safety
			startDate	Automatically set to the date the CDS call is made
			description.text	Keep total cholesterol below 154 mg/dL (4.0 mmol/L)
			description.code	LOINC | 2093-3 | Cholesterol [Mass/volume] in Serum or Plasma
			target.dueDate	{{Today + 3 months}}
			target.measure	LOINC | 2093-3 | Cholesterol [Mass/volume] in Serum or Plasma
			target.detailRange	low:-, high:154
ACTION 6	type	create
	description	Keep LDL cholesterol below 77 mg/dL (2.0 mmol/L).
	resource	Goal	lifecycleStatus	proposed
			meta.tag	http://kroniq.srdc.com.tr/fhir/CodeSystem/concept-id | GoalLDLCholesterol
			extension	http://kroniq.srdc.com.tr/fhir/StructureDefinition/title | Keep LDL cholesterol under control
			category	http://terminology.hl7.org/CodeSystem/goal-category | safety
			startDate	Automatically set to the date the CDS call is made
			description.text	Keep LDL cholesterol below 77 mg/dL (2.0 mmol/L)
			description.code	LOINC | 2089-1 | Cholesterol in LDL [Mass/volume] in Serum or Plasma
			target.dueDate	{{Today + 3 months}}
			target.measure	LOINC | 2089-1 | Cholesterol in LDL [Mass/volume] in Serum or Plasma
			target.detailRange	low:-, high:77
ACTION 7	type	create
	description	Keep HDL cholesterol below 54 mg/dL (1.4 mmol/L).
	resource	Goal	lifecycleStatus	proposed
			meta.tag	http://kroniq.srdc.com.tr/fhir/CodeSystem/concept-id | GoalHDLCholesterol
			extension	http://kroniq.srdc.com.tr/fhir/StructureDefinition/title | Keep HDL cholesterol under control
			category	http://terminology.hl7.org/CodeSystem/goal-category | safety
			startDate	Automatically set to the date the CDS call is made
			description.text	Keep HDL cholesterol below 54 mg/dL (1.4 mmol/L)
			description.code	LOINC | 2085-9 | Cholesterol in HDL [Mass/volume] in Serum or Plasma
			target.dueDate	{{Today + 3 months}}
			target.measure	LOINC | 2085-9 | Cholesterol in HDL [Mass/volume] in Serum or Plasma
			target.detailRange	low:-, high:54
CARD 19
Summary			Avoid hyperglycaemia in all patients.
Detailed description			Hyperglycaemia leading to symptoms or risk of acute hyperglycaemia complications should be avoided in all patients.
Source			Holistic patient-centred CAREPATH best practice guideline, Chapter 13.3.1, [pp. 49]
			Link to CarePATH best practice guideline
CARD 20
Summary			Consider reducing burdens of glycaemic control and management in older adults receiving palliative care, or end-of-life care.
Detailed description			In older adults receiving palliative care, or end-of-life care, the focus should be to avoid hypoglycaemia and symptomatic hyperglycaemia, while reducing the burdens of glycaemic control and management. When organ failure develops, several medicines will have to be deintensified or deprescribed. For the dying patient, most agents for type 2 diabetes may be removed.
Source			Holistic patient-centred CAREPATH best practice guideline, Chapter 13.3.1, [pp. 52]
			Link to CarePATH best practice guideline
CARD 21
Summary			Arrange a follow-up visit in 3 months.
Detailed description			Measure HbA1c levels in adults with type 2 diabetes every 3 to 6 months (tailored to individual needs) until HbA1c is stable on unchanging therapy. Discuss and agree an individual HbA1c target with patients and caregivers.
Source			Holistic patient-centred CAREPATH best practice guideline, Chapter 13.3.1, [pp. 48]
			Link to CarePATH best practice guideline
Suggestion 1
label	Consider planning a follow-up visit in adults with type 2 diabetes.
ACTION 1	type	create
	description	Consider setting a follow-up appointment to follow HbA1c levels in 3 months.
	resource	Appointment	extension	http://kroniq.srdc.com.tr/fhir/StructureDefinition/title | Follow-up appointment to follow HbA1c levels after 3 months.
			description	Follow-up appointment to follow HbA1c levels after 3 months.
			status	proposed
			start	{{Today+3 months}}
			specialty	-
ACTION 2	type	create
	description	Create an order for HbA1c test
	resource	Service Request	status	draft
			extension	http://kroniq.srdc.com.tr/fhir/StructureDefinition/title | HbA1c test
			intent	proposal
			occuranceDateTime	{{Today+6 weeks}}
			category	http://www.kroniq.srdc.com.tr/fhir/care-plan-activity-category | lab-request | Lab Request
			code	LOINC | 4548-4 | Hemoglobin A1c/Hemoglobin.total in Blood
			performerType	-
			performer	Patient
			text.status	generated
			text.div	Have HbA1c test before the control visit
ACTION 3	type	create
	description	Create an order for Fasting Glucose test
	resource	Service Request	status	draft
			extension	http://kroniq.srdc.com.tr/fhir/StructureDefinition/title | Fasting glucose test
			intent	proposal
			occuranceDateTime	{{Today+6 weeks}}
			category	http://www.kroniq.srdc.com.tr/fhir/care-plan-activity-category | lab-request | Lab Request
			code	LOINC | 1558-6 | Fasting Glucose
			performerType	-
			performer	Patient
			text.status	generated
			text.div	Have Fasting Glucose test before the control visit
ACTION 4	type	create
	description	Create an order for eGFR test
	resource	Service Request	status	draft
			extension	http://kroniq.srdc.com.tr/fhir/StructureDefinition/title | eGFR test
			intent	proposal
			occuranceDateTime	{{Today+6 weeks}}
			category	http://www.kroniq.srdc.com.tr/fhir/care-plan-activity-category | lab-request | Lab Request
			code	LOINC | 33914-3 | eGFR Test
			performerType	-
			performer	Patient
			text.status	generated
			text.div	Have eGFR test before the control visit
CARD 22
Summary			Arrange a follow-up visit in 6 months.
Detailed description			Measure HbA1c levels in adults with type 2 diabetes every 6 months once the HbA1c level and blood glucose lowering therapy are stable. Discuss and agree an individual HbA1c target with patients and caregivers.
Source			Holistic patient-centred CAREPATH best practice guideline, Chapter 13.3.1, [pp. 48]
			Link to CarePATH best practice guideline
Suggestion 1
label	Consider planning a follow-up visit in adults with type 2 diabetes.
ACTION 1	type	create
	description	Consider setting a follow-up appointment to follow HbA1c levels in 6 months.
	resource	Appointment	extension	http://kroniq.srdc.com.tr/fhir/StructureDefinition/title | Follow-up appointment to follow HbA1c levels after 6 months.
			description	Follow-up appointment to follow HbA1c levels after 6 months.
			status	proposed
			start	{{Today+6 months}}
			specialty	-
ACTION 2	type	create
	description	Create an order for HbA1c test
	resource	Service Request	status	draft
			extension	http://kroniq.srdc.com.tr/fhir/StructureDefinition/title | HbA1c test
			intent	proposal
			occuranceDateTime	{{Today+6 weeks}}
			category	http://www.kroniq.srdc.com.tr/fhir/care-plan-activity-category | lab-request | Lab Request
			code	LOINC | 4548-4 | Hemoglobin A1c/Hemoglobin.total in Blood
			performerType	-
			performer	Patient
			text.status	generated
			text.div	Have HbA1c test before the control visit
ACTION 3	type	create
	description	Create an order for Fasting Glucose test
	resource	Service Request	status	draft
			extension	http://kroniq.srdc.com.tr/fhir/StructureDefinition/title | Fasting glucose test
			intent	proposal
			occuranceDateTime	{{Today+6 weeks}}
			category	http://www.kroniq.srdc.com.tr/fhir/care-plan-activity-category | lab-request | Lab Request
			code	LOINC | 1558-6 | Fasting Glucose
			performerType	-
			performer	Patient
			text.status	generated
			text.div	Have Fasting Glucose test before the control visit
ACTION 4	type	create
	description	Create an order for eGFR test
	resource	Service Request	status	draft
			extension	http://kroniq.srdc.com.tr/fhir/StructureDefinition/title | eGFR test
			intent	proposal
			occuranceDateTime	{{Today+6 weeks}}
			category	http://www.kroniq.srdc.com.tr/fhir/care-plan-activity-category | lab-request | Lab Request
			code	LOINC | 33914-3 | eGFR Test
			performerType	-
			performer	Patient
			text.status	generated
			text.div	Have eGFR test before the control visit
CARD 23
Summary			Consider prescribing Statin based on likelihood of benefit in patients with very complex/poor health.
Detailed description			Patients with very complex/poor health refers to patients having long term care or end-stage chronic illnesses (such as stage 3-4 heart failure or oxygen-dependent lung disease, chronic kidney disease requiring dialysis, or uncontrolled metastatic cancer) or moderate-to-severe cognitive impairment or >2 ADL impairments.
Source			Holistic patient-centred CAREPATH best practice guideline, Chapter 13.3.1, Table 3 [pp. 50]
			Link to CarePATH best practice guideline
CARD 24
Summary			Consider prescribing Statin unless contraindicated or not tolerated in complex/intermediate patients.
Detailed description			Complex/intermediate patients refer to patients with multiple coexisting chronic illnesses (conditions that are serious enough to require medications or lifestyle management and may include arthritis, cancer, congestive heart failure, depression, emphysema, falls, hypertension, incontinence, stage 3 or worse chronic kidney disease, myocardial infarction, and stroke) or ≥ 2 IADL impairments or mil…
Source			Holistic patient-centred CAREPATH best practice guideline, Chapter 13.3.1, Table 3 [pp. 50]
			Link to CarePATH best practice guideline
CARD 25
Summary			Consider starting Metformin as the first-line agent for older adults with type 2 diabetes by also checking possible contraindications.
Detailed description			Consider Metformin as the first-line agent for older adults with type 2 diabetes. It may be used safely in patients with eGFR < 30 mL/min/1.73 m2. However, it is contraindicated in patients with advanced renal insufficiency (eGFR <15 mL/min/1.73m2 or CKD Stage 5) and should be used with caution in patients with impaired hepatic function or heart failure, because of an increased risk of lactic aci…
Source			Holistic patient-centred CAREPATH best practice guideline, Chapter 13.3.2 [pp. 53]
			Link to CarePATH best practice guideline
CARD 26
Summary			Consider offering an SGLT2 inhibitor with proven cardiovascular benefit in addition to Metformin.
Detailed description			In patients with chronic heart failure, established atherosclerotic cardiovascular disease, or are at high risk of developing cardiovascular disease, offer an SGLT2 inhibitor with proven cardiovascular benefit in addition to Metformin. When starting dual therapy with Metformin and an SGLT2 inhibitor as first-line therapy, introduce the drugs sequentially, starting with Metformin and checking tole…
Source			Holistic patient-centred CAREPATH best practice guideline, Chapter 13.3.2 [pp. 53]
			Link to CarePATH best practice guideline
CARD 27
Summary			Consider starting monotherapy with Oral dipeptidyl peptidase 4 (DPP-4) inhibitors or SGLT2 inhibitors when Metformin is contradicting.
Detailed description			Oral dipeptidyl peptidase 4 inhibitors and SGLT2 inhibitors have few side effects and could be considered second-line drug classes in this population.
Source			Holistic patient-centred CAREPATH best practice guideline, Chapter 13.3.2 [pp. 53]
			Link to CarePATH best practice guideline
CARD 28
Summary			Consider a dose reduction, change to modified-release formulation, or drug elimination when Metformin is not tolerated.
Detailed description			Consider metformin as the first-line agent for older adults with type 2 diabetes. It may be used safely in patients with eGFR < 30 mL/min/1.73 m2. However, it is contraindicated in patients with advanced renal insufficiency and should be used with caution in patients with impaired hepatic function or heart failure, because of an increased risk of lactic acidosis. Gradually increase the dose of st…
Source			Holistic patient-centred CAREPATH best practice guideline, Chapter 13.3.2 [pp. 53]
			Link to CarePATH best practice guideline
CARD 29
Summary			Consider starting monotherapy with Oral dipeptidyl peptidase 4 (DPP-4) inhibitors or SGLT2 inhibitors when Metformin is not tolerated.
Detailed description			Oral dipeptidyl peptidase 4 inhibitors and SGLT2 inhibitors have few side effects and could be considered second-line drug classes in this population.
Source			Holistic patient-centred CAREPATH best practice guideline, Chapter 13.3.2 [pp. 53]
			Link to CarePATH best practice guideline
CARD 30
Summary			Consider starting dual therapy with Metformin and another oral drug when HbA1c is not stable.
Detailed description			Oral dipeptidyl peptidase 4 inhibitors and SGLT2 inhibitors have few side effects and could be considered second-line drug classes in this population.
Source			Holistic patient-centred CAREPATH best practice guideline, Chapter 13.3.2 [pp. 53]
			Link to CarePATH best practice guideline
CARD 31
Summary			Sulfonylureas, other insulin secretagogues, and thiazolidinediones should be cautiously used.
Detailed description			Sulfonylureas, other insulin secretagogues, and thiazolidinediones should be used very cautiously in this population. If used, sulfonylureas with a shorter duration of action, such as glipizide or glimepiride, should be preferred.
Source			Holistic patient-centred CAREPATH best practice guideline, Chapter 13.3.2 [pp. 54]
			Link to CarePATH best practice guideline
CARD 32
Summary			Continue medication when HbA1c is stable.
Detailed description			Measure HbA1c levels in adults with type 2 diabetes every 3 to 6 months (tailored to individual needs), until HbA1c is stable on unchanging therapy, and 6 months once the HbA1c level and blood glucose lowering therapy are stable. Discuss and agree an individual HbA1c target with patients and caregivers.
Source			Holistic patient-centred CAREPATH best practice guideline, Chapter 13.3.1 [pp. 48]
			Link to CarePATH best practice guideline
CARD 33
Summary			Consider either starting triple therapy or starting insulin-based treatment.
Detailed description			For adults with type 2 diabetes, if dual therapy with Metformin and another oral drug has not continued to control HbA1c to below the person's individually agreed threshold for further intervention, consider either triple therapy by adding a dipeptidyl peptidase 4 inhibitors (DPP-4), an SGLT2 inhibitor or a Sulfonylurea/Secretagogues, or start insulin-based treatment.
Source			Holistic patient-centred CAREPATH best practice guideline, Chapter 13.3.2 [pp. 54]
			Link to CarePATH best practice guideline
CARD 34
Summary			Information on starting Insulin therapy.
Detailed description			When starting insulin therapy, provide a structured program using active insulin dose titration that encompasses: injection technique including rotating injection sites and avoiding repeated injections at the same point within sites, continuing telephone support, self-monitoring, dose titration to target levels, dietary advice, managing hypoglycaemia, managing acute changes in plasma glucose cont…
Source			Holistic patient-centred CAREPATH best practice guideline, Chapter 13.3.1, 13.3.2 [pp. 53-54]
			Link to CarePATH best practice guideline
CARD 35
Summary			Information on Insulin usage.
Detailed description			The use of insulin therapy requires that patients or their caregivers have their visual and motor skills and cognitive ability carefully assessed to avoid dosage or administration errors. Insulin therapy relies on the ability of these patients, with cognitive impairment and multimorbidity, to administer insulin on their own or with the assistance of a caregiver. Insulin doses should be titrated t…
Source			Holistic patient-centred CAREPATH best practice guideline, Chapter 13.3.2 [pp. 54-55]
			Link to CarePATH best practice guideline
CARD 36
Summary			Consider triple therapy by switching one drug for a GLP1 mimetic.
Detailed description			If triple therapy with Metformin and 2 other oral drugs is not effective, not tolerated or contraindicated, consider triple therapy by switching one drug for a Glucagon-like peptide-1 (GLP1) mimetic for older adults with type 2 diabetes who have a body mass index (BMI) ≥ 35 kg/m2, or have a BMI lower than 35 kg/m2 but weight loss would benefit other significant obesity-related comorbidities.
Source			Holistic patient-centred CAREPATH best practice guideline, Chapter 13.3.2 [pp. 54]
			Link to CarePATH best practice guideline
CARD 37
Summary			Consider continuing GLP1 mimetic.
Detailed description			Only continue Glucagon-like peptide-1 (GLP1) mimetic therapy if a beneficial metabolic response occurs (a reduction of at least 1% in HbA1c [11 mmol/mol] and weight loss of at least 3% of initial body weight in 6 months).
Source			Holistic patient-centred CAREPATH best practice guideline, Chapter 13.3.2 [pp. 54]
			Link to CarePATH best practice guideline
CARD 38
Summary			Consider stopping GLP1 mimetic.
Detailed description			Stop Glucagon-like peptide-1 (GLP1) mimetic therapy if a beneficial metabolic response does not occur (a reduction of at least 1% in HbA1c [11 mmol/mol] and weight loss of at least 3% of initial body weight in 6 months are not observed).
Source			Holistic patient-centred CAREPATH best practice guideline, Chapter 13.3.2 [pp. 54]
			Link to CarePATH best practice guideline
CARD 39
Summary			Consider antiplatelet therapy in older adults with type 2 diabetes and with recent acute coronary syndrome and/or coronary stent.
Detailed description			Older adults with type 2 diabetes and known prior cardiovascular disease should receive long-term antiplatelet therapy unless there is a clear contraindication. In those with recent acute coronary syndrome and/or coronary stent, a combination of low-dose Aspirin and Clopidogrel, or a combination of low-dose Aspirin and Prasugrel should be prescribed for 12 months after the event or procedure eval…
Source			Holistic patient-centred CAREPATH best practice guideline, Chapter 13.3.2 [pp. 55]
			Link to CarePATH best practice guideline
CARD 40
Summary			Consider antiplatelet therapy in older adults with type 2 diabetes and a history of ischemic stroke or transient ischemic attack.
Detailed description			Older adults with type 2 diabetes and known prior cardiovascular disease should receive long-term antiplatelet therapy unless there is a clear contraindication. In those with a history of ischemic stroke or transient ischemic attack, low-dose Aspirin or Clopidogrel should be prescribed.
Source			Holistic patient-centred CAREPATH best practice guideline, Chapter 13.3.2 [pp. 55]
			Link to CarePATH best practice guideline
CARD 41
Summary			Consider antiplatelet therapy older adults with type 2 diabetes and with a history of coronary artery disease, but no acute event in the past 12 months.
Detailed description			Older adults with type 2 diabetes and known prior cardiovascular disease should receive long- term antiplatelet therapy unless there is a clear contraindication.Those with a history of coronary artery disease, but no acute event in the past 12 months, should receive long-term low-dose Aspirin, or long-term Clopidogrel if intolerant to Aspirin.
Source			Holistic patient-centred CAREPATH best practice guideline, Chapter 13.3.2 [pp. 55]
			Link to CarePATH best practice guideline
CARD 42
Summary			Consider treatment for painful peripheral neuropathy.
Detailed description			The following agents are preferred to relieve painful peripheral neuropathy in this population: Pregabalin, Gabapentin, Anticonvulsants (carbamazepin or valproate), or Antidepressants (duloxetine). Be aware of the increased likelihood of side effects such as orthostatic hypotension, delirium, functional or cognitive decline, when using these drugs.
Source			Holistic patient-centred CAREPATH best practice guideline, Chapter 13.3.2 [pp. 55]
			Link to CarePATH best practice guideline
CARD 43
Summary			Consider starting antidepressant medication for depression.
Detailed description			Cognitive behaviour therapy can be used to treat depression in individuals with depression, alone or in combination with antidepressant medication, for maintenance treatment to prevent recurrence of depression (red and orange guidelines).
Source			Holistic patient-centred CAREPATH best practice guideline, Chapter 13.1 [pp. 46]
			Link to CarePATH best practice guideline
CARD 44
Summary			Screening for diabetes complications should be individualised in older adults.
Detailed description			Screening for diabetes complications should be individualized in older adults, but the main focus should be on those leading to functional impairment. These patients are less likely to benefit from reducing the risk of microvascular complications and more likely to suffer serious adverse effects from hypoglycaemia. However, patients with poorly controlled diabetes may be subject to acute complica…
Source			Holistic patient-centred CAREPATH best practice guideline, Chapter 13.3.1 [pp. 49]
			Link to CarePATH best practice guideline
CARD 45
Summary			Consider Continuous Glucose Monitoring (CGM) in older adults to prevent hypoglycaemia.
Detailed description			Tight glycaemic control in this population is considered over treatment and is associated with an increased risk of hypoglycaemia. Hypoglycaemia, defined as a glucose level < 70 mg/dL, has been linked to increased risk of dementia, and conversely, cognitive decline has also been associated with increased risk of hypoglycaemia. Patients and their caregivers should be routinely queried about hypogl…
Source			Holistic patient-centred CAREPATH best practice guideline, Chapter 13.3.1 [pp. 50]
			Link to CarePATH best practice guideline
CARD 46
Summary			Provide guidance on driving based on national regulations.
Detailed description			Take the Driver and Vehicle Licensing Agency's Assessing fitness to drive: a guide for medical professionals to consider in these patients when they still drive.
Source			Holistic patient-centred CAREPATH best practice guideline, Chapter 13.1 [pp. 46]
			Link to CarePATH best practice guideline
CARD 47
Summary			Consider screening for foot disease.
Detailed description			Feet should be tested annually in this population, and where complications arrive, clinicians should refer to NICE guideline on diabetic foot problems.
Source			Holistic patient-centred CAREPATH best practice guideline, Chapter 13.3.1 [pp. 52]
			Link to CarePATH best practice guideline
CARD 48
Summary			Consider screening for peripheral neuropathy.
Detailed description			Screening for peripheral neuropathy should be conducted by assessing loss of sensitivity to the 10g monofilament or loss of sensitivity to vibration at the dorsum of the great toe.
Source			Holistic patient-centred CAREPATH best practice guideline, Chapter 13.3.1 [pp. 52]
			Link to CarePATH best practice guideline
CARD 49
Summary			Consider screening for retinopathy.
Detailed description			Screening and evaluation for diabetic retinopathy should be performed by an experienced vision care professional (optometrist or ophthalmologist) at the time of diagnosis of diabetes. In those with no or minimal retinopathy, the recommended interval for testing is 1–2 years.
Source			Holistic patient-centred CAREPATH best practice guideline, Chapter 13.3.1 [pp. 52]
			Link to CarePATH best practice guideline
Suggestion 1
label	Consider Referral for retinopathy review
ACTION 1	type	create
	description	Consider a Referral to ophthalmologist for retinopathy review
	resource	Service Request	status	draft
			extension	http://kroniq.srdc.com.tr/fhir/StructureDefinition/title | Referral to ophthalmologist for retinopathy review
			intent	proposal
			occuranceDateTime	{{Today}}
			category	http://www.kroniq.srdc.com.tr/fhir/care-plan-activity-category | referral | Patient referral to specialist
			authoredOn	Automatically set to the date the CDS call is made
			performerType	SNOMED | 28229004 | Optometrist
			performer	-
			text.status	generated
			text.div	Referral to ophthalmologist for retinopathy review
CARD 50
Summary			Consider referral to an ophthalmologist for emergency review.
Detailed description			Arrange an emergency review by an ophthalmologist for sudden loss of vision or visual acuity reduction or flashes.
Source			Holistic patient-centred CAREPATH best practice guideline, Chapter 13.3.1 [pp. 52]
			Link to CarePATH best practice guideline
Suggestion 1
label	Consider Referral to an ophthalmologist for emergency review
ACTION 1	type	create
	description	Consider a Referral to ophthalmologist for emergency review
	resource	Service Request	status	draft
			extension	http://kroniq.srdc.com.tr/fhir/StructureDefinition/title | Referral to ophthalmologist for emergency review
			intent	proposal
			occuranceDateTime	{{Today}}
			category	http://www.kroniq.srdc.com.tr/fhir/care-plan-activity-category | referral | Patient referral to specialist
			authoredOn	Automatically set to the date the CDS call is made
			performerType	SNOMED | 28229004 | Optometrist
			performer	-
			text.status	generated
			text.div	Referral to ophthalmologist for emergency review
CARD 51
Summary			Consider referral for Cognitive behavioural therapy (CBT).
Detailed description			Cognitive behaviour therapy can be used to treat depression in individuals with depression, alone or in combination with antidepressant medication, for maintenance treatment to prevent recurrence of depression (red and orange guidelines).
Source			Holistic patient-centred CAREPATH best practice guideline, Chapter 13.1 [pp. 46]
			Link to CarePATH best practice guideline
Suggestion 1
label	Consider Referral for cognitive behaviour therapy
ACTION 1	type	create
	description	Consider Referral for cognitive behaviour therapy
	resource	Service Request	status	draft
			extension	http://kroniq.srdc.com.tr/fhir/StructureDefinition/title | Referral for cognitive behaviour therapy
			intent	proposal
			occuranceDateTime	{{Today}}
			category	http://www.kroniq.srdc.com.tr/fhir/care-plan-activity-category | referral | Patient referral to specialist
			authoredOn	Automatically set to the date the CDS call is made
			performerType	-
			performer	-
			text.status	generated
			text.div	Referral for cognitive behaviour therapy
CARD 52
Summary			Consider screening for autonomic neuropathy.
Detailed description			Think about the possibility of autonomic neuropathy affecting the gut in older adults with type 2 diabetes who have unexplained diarrhoea that happens particularly at night, and in autonomic neuropathy affecting the bladder in those with unexplained bladder emptying problems.
Source			Holistic patient-centred CAREPATH best practice guideline, Chapter 13.3.1 [pp. 52]
			Link to CarePATH best practice guideline
Suggestion 1
label	Consider Referral for autonomic neuropathy diagnosis.
ACTION 1	type	create
	description	Consider Referral for autonomic neuropathy diagnosis
	resource	Service Request	status	draft
			extension	http://kroniq.srdc.com.tr/fhir/StructureDefinition/title | Referral for autonomic neuropathy diagnosis
			intent	proposal
			occuranceDateTime	{{Today}}
			category	http://www.kroniq.srdc.com.tr/fhir/care-plan-activity-category | referral | Patient referral to specialist
			authoredOn	Automatically set to the date the CDS call is made
			performerType	-
			performer	-
			text.status	generated
			text.div	Referral for autonomic neuropathy diagnosis
CARD 53
Summary			Discuss erectile dysfunction with the patient.
Detailed description			Offer older men with type 2 diabetes the opportunity to discuss erectile dysfunction as part of their annual review. Offer education and support, addressing contributory factors such as cardiovascular disease as well as possible treatment options.
Source			Holistic patient-centred CAREPATH best practice guideline, Chapter 13.3.1 [pp. 52]
			Link to CarePATH best practice guideline
CARD 54
Summary			Weight loss is recommended for diabetes or prediabetes patients.
Detailed description			* Provide dietary advice in a form sensitive to the person's needs, culture and beliefs, being sensitive to their willingness to change and the effects on their quality of life. * An interprofessional weight management program is recommended to prevent weight gain and improve cardiovascular risk factors. * In older adults with prediabetes, moderate weight loss should be implemented to reduce the …
Source			Holistic patient-centred CAREPATH best practice guideline, Chapter 13.3.1 [pp. 47,49]
			Link to CarePATH best practice guideline
Suggestion 1
label	Consider setting a Goal for weight loss in case it works for the patient.
ACTION 1	type	create
	description	Set weight loss goal.
	resource	Goal	lifecycleStatus	proposed
			extension	http://kroniq.srdc.com.tr/fhir/StructureDefinition/title | Reduce weight
			category	http://terminology.hl7.org/CodeSystem/goal-category | safety
			startDate	Automatically set to the date the CDS call is made
			description.text	Reduce weight
			description.code	http://www.kroniq.srdc.com.tr/fhir/ValueSet/goal-code | g0013 | Reduce weight
			target.dueDate	{{Today + 6 months}}
			target.measure	LOINC | 29463-7 | Weight
			target.detailRange	low:{{currentWeight*0.90}}, high:{{currentWeight*0.95}}
CARD 7 in Physical Exercise CDS
Summary			Physical exercise is recommended for prediabetic patients.
Detailed description			In older adults with prediabetes, regular physical activity of a minimum of 150 minutes per week over 5 days a week should be implemented to reduce the risk of type 2 diabetes.
Source			Holistic patient-centred CAREPATH best practice guideline, Chapter 13.3.1 [pp. 47]
			Link to CarePATH best practice guideline
