# Supplementary material for: Transforming evidence-based clinical guidelines into implementable clinical decision support services: the CAREPATH study for multimorbidity management
Source: Front Med (Lausanne). 2024 May 27;11:1386689. doi: 10.3389/fmed.2024.1386689 (PMC11163046; doi:10.3389/fmed.2024.1386689)
Supplement: Supplementary file 8 [file Table_8.XLSX]

## Sheet: Rules
RULE NO	CONTEXT	PURPOSE	TRIGGER	RULE DESCRIPTION	INPUT as Clinical Concepts	OUTPUT
Hypertension 1	BP measurement is ≥180/110 mmHg	Emergency	This CDS will be triggered by AICP during Care Plan is being created or updated	IF [BP measurement] is ≥180/110 mmHg	Observations: *BP measurement *Systolic Blood Pressure *Diastolic Blood Pressure	ACTIVITIES Consider a Referral to a specialist or emergency services for acute investigation. (Card 50) -Recommend Referral to emergency services OR Seek Advice from specialists (e.g. Renal experts)
Hypertension 2	Patient does not have hypertension diaognosis and does not have elavated BP and has not been sent home for hypertension diagnosis confirmation	Diagnosis & Grade	This CDS will be triggered by AICP during Care Plan is being created or updated	IF the patient does not have [Hypertension] diagnosis yet AND if the Patient [has not been sent home for diagnosis confirmation] AND IF [BP measurement] is below 130/85	Observations: *BP measurement *Systolic Blood Pressure *Diastolic Blood Pressure Conditions *Hypertension Assesments *Patient has been sent home for diagnosis confirmation	ACTIVITIES Normotensive Patient (Card 1)
Hypertension 3	Patient does not have hypertension diaognosis but has elavated BP and has not been sent home for hypertension diagnosis confirmation	Diagnosis & Grade	This CDS will be triggered by AICP during Care Plan is being created or updated	IF the patient does not have [Hypertension] diagnosis yet AND if the Patient [has not been sent home for diagnosis confirmation] AND IF [BP measurement] is between 130-139/85-89 mmHg	Observations: *BP measurement *Systolic Blood Pressure *Diastolic Blood Pressure Conditions *Hypertension Assesments *Patient has been sent home for diagnosis confirmation	ACTIVITIES High-Normal Patient (Card 2)
Hypertension 4	Patient does not have hypertension diaognosis but has elavated BP and has not been sent home for hypertension diagnosis confirmation	Diagnosis & Grade	This CDS will be triggered by AICP during Care Plan is being created or updated	IF the patient does not have [Hypertension] diagnosis yet AND if the Patient [has not been sent home for diagnosis confirmation] AND IF [BP measurement] is higher than 139/89 mmHg	Observations: *BP measurement *Systolic Blood Pressure *Diastolic Blood Pressure Conditions *Hypertension Assesments *Patient has been sent home for diagnosis confirmation	ACTIVITIES Self Measurement Advice for Diagnosis Confirmation (Card 3) -Self measurement of BP for 2 –4 weeks -Follow appointment to confirm the diagnosis after 2-4 weeks
Hypertension 5	Patient does not have hypertension diaognosis and has been previously sent home for hypertension diagnosis confirmation	Diagnosis & Grade	This CDS will be triggered by AICP during Care Plan is being created or updated	IF the patient does not have [Hypertension] diagnosis yet AND if the Patient [has been sent home for diagnosis confirmation] AND IF [BP measurement] is below 130/85	Observations: *BP measurement *Systolic Blood Pressure *Diastolic Blood Pressure Conditions *Hypertension Assesments *Patient has been sent home for diagnosis confirmation	ACTIVITIES Normotensive Patient (Card 1)
Hypertension 6	Patient does not have hypertension diaognosis and has been previously sent home for hypertension diagnosis confirmation	Diagnosis & Grade	This CDS will be triggered by AICP during Care Plan is being created or updated	IF the patient does not have [Hypertension] diagnosis yet AND if the Patient [has been sent home for diagnosis confirmation] AND IF [BP measurement] is between 130-139/85-89 mmHg	Observations: *BP measurement *Systolic Blood Pressure *Diastolic Blood Pressure Conditions *Hypertension Assesments *Patient has been sent home for diagnosis confirmation	ACTIVITIES High-Normal Patient (Card 2)
Hypertension 7	Patient does not have hypertension diaognosis and has been previously sent home for hypertension diagnosis confirmation and BP measurement is higher than 139/89 mmHg	Diagnosis & Grade	This CDS will be triggered by AICP during Care Plan is being created or updated	IF the patient does not have [Hypertension] diagnosis yet AND if the Patient [has been sent home for diagnosis confirmation] AND IF [BP measurement] is higher than 139/89 mmHg	Observations: *BP measurement *Systolic Blood Pressure *Diastolic Blood Pressure Conditions *Hypertension Assesments *Patient has been sent home for diagnosis confirmation	ACTIVITIES Consider hypertension diagnosis. (Card 51) -Recommend adding a Diagnosis (hypertension)
Hypertension 8	Patient does not have hypertension diaognosis and has been previously sent home for hypertension diagnosis confirmation	Diagnosis & Grade	This CDS will be triggered by AICP during Care Plan is being created or updated	IF the patient does not have [Hypertension] diagnosis yet AND if the Patient [has been sent home for diagnosis confirmation] AND IF [BP measurement] is between 140-159/90-99 mmHg	Observations: *BP measurement *Systolic Blood Pressure *Diastolic Blood Pressure Conditions *Hypertension Assesments *Patient has been sent home for diagnosis confirmation	ACTIVITIES Grade1 Patient (Card 4) -Recommend the patient should be categorized as (Grade 1 hypertension)
Hypertension 9	Patient does not have hypertension diaognosis and has been previously sent home for hypertension diagnosis confirmation	Diagnosis & Grade	This CDS will be triggered by AICP during Care Plan is being created or updated	IF the patient does not have [Hypertension] diagnosis yet AND if the Patient [has been sent home for diagnosis confirmation] AND IF [BP measurement] is between 160-179/100-109 mmHg	Observations: *BP measurement *Systolic Blood Pressure *Diastolic Blood Pressure Conditions *Hypertension Assesments *Patient has been sent home for diagnosis confirmation	ACTIVITIES Grade2 Patient (Card 5) -Recommend the patient should be categorized as (Grade 2 hypertension)
Hypertension 10	Patient does not have hypertension diaognosis and has been previously sent home for hypertension diagnosis confirmation	Diagnosis & Grade	This CDS will be triggered by AICP during Care Plan is being created or updated	IF the patient does not have [Hypertension] diagnosis yet AND if the Patient [has been sent home for diagnosis confirmation] AND IF [BP measurement] is ≥180/110 mmHg	Observations: *BP measurement *Systolic Blood Pressure *Diastolic Blood Pressure Conditions *Hypertension Assesments *Patient has been sent home for diagnosis confirmation	ACTIVITIES Grade3 Patient (Card 6) -Recommend the Patient should be categorized as [Grade 3 hypertension]
Hypertension 11	Patient has hypertension diaognosis	Grade in treatment	This CDS will be triggered by AICP during Care Plan is being created or updated	IF the patient has [Hypertension] diagnosis AND [BP measurement] is between 140-159/90-99 mmHg	Observations: *BP measurement *Systolic Blood Pressure *Diastolic Blood Pressure Conditions *Hypertension	ACTIVITIES Grade1 Patient (Card 4) -Recommend the patient should be categorized as (Grade 1 hypertension)
Hypertension 12	Patient has hypertension diaognosis	Grade in treatment	This CDS will be triggered by AICP during Care Plan is being created or updated	IF the patient has [Hypertension] diagnosis AND [BP measurement] is between 160-179/100-109 mmHg	Observations: *BP measurement *Systolic Blood Pressure *Diastolic Blood Pressure Conditions *Hypertension	ACTIVITIES Grade2 Patient (Card 5) -Recommend the patient should be categorized as (Grade 2 hypertension)
Hypertension 13	Patient has hypertension diaognosis	Grade in treatment	This CDS will be triggered by AICP during Care Plan is being created or updated	IF the patient has [Hypertension] diagnosis AND [BP measurement] is ≥180/110 mmHg	Observations: *BP measurement *Systolic Blood Pressure *Diastolic Blood Pressure Conditions *Hypertension	ACTIVITIES Grade3 Patient (Card 6) -Recommend the Patient should be categorized as [Grade 3 hypertension]
Hypertension 14	Patient is high-normal, or Grade 1, 2, or 3 hypertension	Lifestyle advice	This CDS will be triggered by AICP during Care Plan is being created or updated	IF the patient is categorized as [high-normal] OR [Grade 1 hypertension] OR [Grade 2 hypertension] OR [Grade 3 hypertension]	Observations: *Hypertension Grade	ACTIVITIES Lifestyle advice for hypertensive patients (Card 7) -Recommend Regular physical activity of a minimum of 150 minutes per week over 5 days a week -Recommend Diet (Salt Restriction) -Recommend assigning Education Material (Hypertension Education Material) to the patient
Hypertension 15	Patient is high-normal, or Grade 1, 2, or 3 hypertension	Lifestyle advice	This CDS will be triggered by AICP during Care Plan is being created or updated	IF the patient is categorized as [high-normal] OR [Grade 1 hypertension] OR [Grade 2 hypertension] OR [Grade 3 hypertension] AND [Smoking status] is true	Observations: *Hypertension Grade *Smoking status	ACTIVITIES Smoking cessation advice for hypertensive patients (Card 8) Recommend a Goal for (Smoking Cessation)
Hypertension 16	Patient has hypertension diagnosis and BMI is over 25	Lifestyle advice	This CDS will be triggered by AICP during Care Plan is being created or updated	IF the patient has [Hypertension] diagnosis AND patients [BMI] is over 25	Observations: *BP measurement *Systolic Blood Pressure *Diastolic Blood Pressure *BMI Condition *Hypertension	ACTIVITIES Weight loss advice for hypertensive patients (Card 9) Recommend setting a Goal for weight loss in case it works for the patient
Hypertension 17	Patient is high-normal, or Grade 1, 2, or 3 hypertension	Goal Setting	This CDS will be triggered by AICP during Care Plan is being created or updated	IF the patient’s (([SBP] is ≥160 mmHg AND [Age] >65 year) OR ([SBP] is between 140–159 mmHg AND [not >80 years) )AND does not have [Antihypertensive drugs]	Observations: *Hypertension Grade *BP measurement *Systolic Blood Pressure *Diastolic Blood Pressure Demographics *Age Medication *Antihypertensive drugs	ACTIVITIES Start hypertension treatment to achieve blood pressure goals (Card 11) -Recommend BP Goal BP GOAL should be set as between 130 and 140 mmHg, and diastolic BP (DPB) to <80 mmHg
Hypertension 18	Patient is high-normal, or Grade 1, 2, or 3 hypertension	Goal Setting	This CDS will be triggered by AICP during Care Plan is being created or updated	IF the patient’s (([SBP] is ≥160 mmHg AND [Age] >65 year) OR ([SBP] is over 140 mmHg AND [not >80 years) )AND is on [Antihypertensive drugs]	Observations: *Hypertension Grade *BP measurement *Systolic Blood Pressure *Diastolic Blood Pressure Demographics *Age Medication *Antihypertensive drugs	ACTIVITIES Target to achieve blood pressure goals (Card 12) -Recommend BP Goal BP GOAL should be set as between 120 and 140 mmHg, and diastolic BP (DPB) to <80 mmHg
Hypertension 19	Patient is high-normal, or Grade 1, 2, or 3 hypertension	Drug treatment	This CDS will be triggered by AICP during Care Plan is being created or updated	IF the patient is [high-normal] AND [Age] >65 years AND does not have [Antihypertensive drugs]	Observations: *Hypertension Grade Demographics *Age Medication *Antihypertensive drugs	ACTIVITIES Inform drug treatment is not required (Card 10) Notify the clinician that ‘Drug treatment is not recommended for older adults with high-normal BP
Hypertension 20	Patient has resistant hypertension	Drug treatment	This CDS will be triggered by AICP during Care Plan is being created or updated	IF the patient has [Hypertension] AND has 3 or more [Antihypertensive drugs] and [BP measurement] over 140/90 mmHg	Condition *Hypertension Observation *BP measurement *Systolic Blood Pressure *Diastolic Blood Pressure Medication *Antihypertensive drugs	ACTIVITIES Recommendations for resistant hypertension (Card 18) -Notify the clinician that ‘Resistant hypertension is more frequent in this population. Secondary causes must be ruled out when BP recommended treatment strategy fails to lower SBP and DBP values to <140 mmHg and/or <90 mmHg, respectively, and the inadequate control of BP is confirmed by ABPM, or home BP monitoring in patients whose …
Hypertension 21	Patient has resistant hypertension and suspected Obstructive Sleep Apnoea	Drug treatment	This CDS will be triggered by AICP during Care Plan is being created or updated	IF the patient has [Hypertension] AND has 3 or more [Antihypertensive drugs] AND [BP measurement] over 140/90 mmHg AND patient has ([snoring]OR [apnoea]OR [nocturia] OR [nocturnal dyspnoea] OR [sleepiness during the daytime] OR [night-time cardiovascular events])	Condition *Hypertension Observation *BP measurement *Systolic Blood Pressure *Diastolic Blood Pressure Assessments *snoring *apnoea *nocturia *nocturnal dyspnoea *sleepiness during the daytime *night-time cardiovascular events Medication *Antihypertensive drugs	ACTIVITIES Management of suspected Obstructive Sleep Apnoea in resistant hypertension patients (Card 19) Notify the clinician that ‘In patients with snoring/apnoea, nocturia, nocturnal dyspnoea, night-time cardiovascular events, or resistant hypertension in addition to sleepiness during the daytime, Obstructive Sleep Apnoea (OSA) should be suspected .’ -Recommend consider referring to respiratory…
Hypertension 22	Patient has hypertensive diagnosis and no treatment yet	Drug treatment	This CDS will be triggered by AICP during Care Plan is being created or updated	If the patient [Hypertension] AND the patient’s (([SBP] is ≥160 mmHg AND [Age] >65 year) OR ([SBP] is between 140–159 mmHg AND [not >80 years) )AND is not on [ Antihypertensive drugs] AND does not have [HFrEF]	Condition *Hypertension *HFrEF Assessments: - Medication *Antihypertensive drugs	ACTIVITIES Consider starting monotheraphy with ACEi or ARB or CCB by also checking possible contraindications (Card 20) Notify the clinician that ‘For initiation of antihypertensive drug therapy, first-line agents include thiazide diuretics, CCBs, and ACE inhibitors or ARBs' Arrange a follow-up visit in 1 month (Card 21) Notify the clinician that 'Adults initiating a new or adjusted drug regimen …
Hypertension 23	Patient has hypertensive diagnosis and no treatment yet	Drug treatment	This CDS will be triggered by AICP during Care Plan is being created or updated	If the patient [Hypertension] AND the patient’s (([SBP] is ≥160 mmHg AND [Age] >65 year) OR ([SBP] is between 140–159 mmHg AND [not >80 years) ) AND is not on [ Antihypertensive drugs] AND has [HFrEF]	Condition *Hypertension *HFrEF Assessments: - Medication *Antihypertensive drugs	ACTIVITIES Consider starting monotheraphy with ACEi or ARB by also checking possible contraindications (Card 24) Notify the clinician that ‘For initiation of antihypertensive drug therapy for HFrEF patients , first-line agents include ACE inhibitors or ARBs' Arrange a follow-up visit in 1 month (Card 21) Notify the clinician that 'Adults initiating a new or adjusted drug regimen for hypertension …
Hypertension 24	Patient has hypertensive diagnosis and is already on antihypetensive treatment	Drug treatment	This CDS will be triggered by AICP during Care Plan is being created or updated	If the patient [Hypertension] AND is on [ Antihypertensive drugs] AND has met his/het [BP Goal]	Condition *Hypertension Observation *BP measurement *Systolic Blood Pressure *Diastolic Blood Pressure Goals: *BP Goal Medication *Antihypertensive drugs	ACTIVITIES Continue medicataion (Card 25) Notify the clinician that ‘For patients who met their individualised BP Goals, continue medication' Arrange a follow-up visit in 3 month (Card 26) -Lab test for (eGFR) and (serum creatinine) (after three months) -Arrange a follow-up visit in 3 months Information on antihypertensive treatment tolerance (Card 22) -Notify the clinician that ' Tolerance of an…
Hypertension 25	HFrEF patient has hypertensive diagnosis and is already on single antihypetensive treatment and has not met BP Goals	Drug treatment	This CDS will be triggered by AICP during Care Plan is being created or updated	If the patient [Hypertension] AND is on single [ Antihypertensive drugs] AND has not met his/het [BP Goal] AND has [HFrEF]	Condition *Hypertension *HFrEF Observation *BP measurement *Systolic Blood Pressure *Diastolic Blood Pressure Goals: *BP Goal Medication *Antihypertensive drugs	ACTIVITIES Consider triple combination of ACEi/ARB, diuretic (or loop diuretic) and beta-blocker by also checking possible contraindications (Card 27) Notify the clinician that ‘For HFrEF patients who do not meet their BP goals on single theraphy, consider triple combination of ACEi/ARB, diuretic (or loop diuretic) and beta-blocker by also checking possible contraindications' Arrange a follow-up …
Hypertension 26	CAD patient has hypertensive diagnosis and is already on single antihypetensive treatment and has not met BP Goals	Drug treatment	This CDS will be triggered by AICP during Care Plan is being created or updated	If the patient [Hypertension] AND is on single [ Antihypertensive drugs] AND has not met his/het [BP Goal] AND does not have[HFrEF] AND has [Coronary Artery Disease]	Condition *Hypertension *HFrEF *Coronary Artery Disease Observation *BP measurement *Systolic Blood Pressure *Diastolic Blood Pressure Goals: *BP Goal Medication *Antihypertensive drugs	ACTIVITIES Consider dual combination of ACEi/ARB + beta-blocker or CCB or CCB + diuretic or beta-blocker or beta-blocker + diuretic by also checking possible contraindications (Card 28) Notify the clinician that ‘For CAD patients who do not meet their BP goals on single theraphy, consider dual combination of ACEi/ARB and beta-blocker or ACEi/ARB and CCB or CCB and diuretic or CCB and beta-blocker…
Hypertension 27	CKD patient has hypertensive diagnosis and is already on single antihypetensive treatment and has not met BP Goals	Drug treatment	This CDS will be triggered by AICP during Care Plan is being created or updated	If the patient [Hypertension] AND is on single [ Antihypertensive drugs] AND has not met his/het [BP Goal] AND does not have[HFrEF] AND doeas not have [Coronary Artery Disease] and has [Chronic kidney disease]	Condition *Hypertension *HFrEF *Coronary Artery Disease *Chronic kidney disease Observation *BP measurement *Systolic Blood Pressure *Diastolic Blood Pressure Goals: *BP Goal Medication *Antihypertensive drugs	ACTIVITIES Consider dual combination of ACEi/ARB + CCB or ACEi/ARB + diuretic (or loop diuretic) by also checking possible contraindications (Card 29) Notify the clinician that ‘For CKD patients who do not meet their BP goals on single theraphy, consider dual combination of ACEi/ARB and CCB or ACEi/ARB and diuretic (or loop diuretic) by also checking possible contraindications' Arrange a follow-u…
Hypertension 28	Patient has hypertensive diagnosis and is already on single antihypetensive treatment and has not met BP Goals and does not have HFrEF, CAD or CKD	Drug treatment	This CDS will be triggered by AICP during Care Plan is being created or updated	If the patient [Hypertension] AND is on single [ Antihypertensive drugs] AND has not met his/het [BP Goal] AND does not have[HFrEF] AND doeas not have [Coronary Artery Disease] and does not have [Chronic kidney disease]	Condition *Hypertension *HFrEF *Coronary Artery Disease *Chronic kidney disease Observation *BP measurement *Systolic Blood Pressure *Diastolic Blood Pressure Goals: *BP Goal Medication *Antihypertensive drugs	ACTIVITIES Consider dual combination of ACEi/ARB + CCB or ACEi/ARB + diuretic by also checking possible contraindications (Card 30) Notify the clinician that ‘For most patients (also suitable for HMOD, cerebrovascular disease, diabetes, or PAD) who do not meet their BP goals on single theraphy , consider dual combination of ACEi/ARB and CCB or ACEi/ARB and diuretic by also checking possible contr…
Hypertension 29	Patient has hypertensive diagnosis and is already on dual antihypetensive treatment and has not met BP Goals and has CAD	Drug treatment	This CDS will be triggered by AICP during Care Plan is being created or updated	If the patient [Hypertension] AND is on dual [ Antihypertensive drugs] AND has not met his/het [BP Goal] AND has [Coronary Artery Disease]	Condition *Hypertension *HFrEF *Coronary Artery Disease *Chronic kidney disease Observation *BP measurement *Systolic Blood Pressure *Diastolic Blood Pressure Goals: *BP Goal Medication *Antihypertensive drugs	ACTIVITIES Consider triple combination of ACEi/ARB, beta-blocker, CCB and diuretic by also checking possible contraindications (Card 31) Notify the clinician that ‘For CAD patients who do not meet their BP goals on dual theraphy , consider triple combination of ACEi/ARB, beta-blocker, CCB and diuretic by also checking possible contraindications' Arrange a follow-up visit in 1 month (Card 21) Noti…
Hypertension 30	Patient has hypertensive diagnosis and is already on dual antihypetensive treatment and has not met BP Goals and has CKD	Drug treatment	This CDS will be triggered by AICP during Care Plan is being created or updated	If the patient [Hypertension] AND is on dual [ Antihypertensive drugs] AND has not met his/het [BP Goal] AND does not have [Coronary Artery Disease] AND has [Chronic kidney disease]	Condition *Hypertension *HFrEF *Coronary Artery Disease *Chronic kidney disease Observation *BP measurement *Systolic Blood Pressure *Diastolic Blood Pressure Goals: *BP Goal Medication *Antihypertensive drugs	ACTIVITIES Consider triple combination of ACEi/ARB, CCB and diuretic (or loop diuretic) by also checking possible contraindications (Card 32) Notify the clinician that ‘For CKD patients who do not meet their BP goals on dual theraphy , consider triple combination of ACEi/ARB and CCB and diuretic (or loop diuretics) by also checking possible contraindications' Arrange a follow-up visit in 1 month …
Hypertension 31	Patient has hypertensive diagnosis and is already on dual antihypetensive treatment and has not met BP Goals and does not have CAD and CKD	Drug treatment	This CDS will be triggered by AICP during Care Plan is being created or updated	If the patient [Hypertension] AND is on dual [ Antihypertensive drugs] AND has not met his/het [BP Goal] AND does not have [Coronary Artery Disease] AND does not have [Chronic kidney disease]	Condition *Hypertension *HFrEF *Coronary Artery Disease *Chronic kidney disease Observation *BP measurement *Systolic Blood Pressure *Diastolic Blood Pressure Goals: *BP Goal Medication *Antihypertensive drugs	ACTIVITIES Consider triple combination of ACEi/ARB, CCB and diuretic by also checking possible contraindications (Card 33) Notify the clinician that ‘For most patients (also suitable for HMOD, cerebrovascular disease, diabetes, or PAD) who do not meet their BP goals on dual theraphy , consider triple combination of ACEi/ARB and CCB and diuretic by also checking possible contraindications' Arrange…
Hypertension 32	Patient has hypertensive diagnosis and is already on triple antihypetensive treatment and has not met BP Goals and has HFrEF	Drug treatment	This CDS will be triggered by AICP during Care Plan is being created or updated	If the patient [Hypertension] AND is on triple [ Antihypertensive drugs] AND has not met his/het [BP Goal] AND has[HFrEF]	Condition *Hypertension *HFrEF *Coronary Artery Disease *Chronic kidney disease Observation *BP measurement *Systolic Blood Pressure *Diastolic Blood Pressure Goals: *BP Goal Medication *Antihypertensive drugs	ACTIVITIES Consider combination of ACEi/ARB and diuretic (or loop diuretic) and beta-blocker and Mineralocorticoid Receptor Antagonist by also checking possible contraindications (Card 34) Notify the clinician that ‘For HFrEF who do not meet their BP goals on triple theraphy , consider combination of ACEi/ARB and diuretic (or loop diuretic) and beta-blocker and Mineralocorticoid Receptor Antagoni…
Hypertension 33	Patient has hypertensive diagnosis and is already on triple antihypetensive treatment and has not met BP Goals and does not have HFrEF	Drug treatment	This CDS will be triggered by AICP during Care Plan is being created or updated	If the patient [Hypertension] AND is on triple [ Antihypertensive drugs] AND has not met his/het [BP Goal] AND does not have[HFrEF]	Condition *Hypertension *HFrEF *Coronary Artery Disease *Chronic kidney disease Observation *BP measurement *Systolic Blood Pressure *Diastolic Blood Pressure Goals: *BP Goal Medication *Antihypertensive drugs	ACTIVITIES Consider adding spironolactone (25–50 mg OD) or other diuretic, alpha-blocker, or beta-blocker by also checking possible contraindications (Card 35) Notify the clinician that ‘For most patients (also suitable for HMOD, cerebrovascular disease, diabetes, or PAD) who do not meet their BP goals on triple theraphy , consider adding spironolactone (25–50 mg OD) or other diuretic, alpha-bloc…
Hypertension 34	Patient has hypertension and has therapy with glucocorticoids	Drug treatment	This CDS will be triggered by AICP during Care Plan is being created or updated	IF the patient is on [glucocorticoids] AND has [hypertension] diagnosis	Condition *Hypertension Observation *BP measurement *Systolic Blood Pressure *Diastolic Blood Pressure Medications *glucocorticoids	ACTIVITIES Additional treatment need for patient with glucocorticoids therapy (Card 47) -Notify the Clinician that 'Therapy with glucocorticoids, particularly at higher doses, causes an increase in blood pressure. If their administration is unavoidable, CCBs, ACE inhibitors, ARBs, beta-blockers, diuretics, or Mineralocorticoid Receptor Antagonists should be used
Hypertension 35	Patient has hypertension and has therapy with erythropoietin, oestrogen, or sympathomimetic drugs including antidepressants	Drug treatment	This CDS will be triggered by AICP during Care Plan is being created or updated	IF the patient is on ([erythropoietin] OR [oestrogen] OR [sympathomimetic drugs including antidepressants ]) AND has [hypertension] diagnosis	Condition *Hypertension Observation *BP measurement *Systolic Blood Pressure *Diastolic Blood Pressure Medications *erythropoietin *oestrogen * sympathomimetic drugs including antidepressants	ACTIVITIES Additional treatment need for patient with erythropoietin, oestrogen, or sympathomimetic treatments (Card 48) -Notify the Clinician that 'The use of erythropoietin, oestrogen, or sympathomimetic drugs including antidepressants may cause an increase in BP. If BP increases during the use of these drugs, a reduction in the dose or discontinuation of administration should be considered. If…
Hypertension 36	Patient has hypertension and is on Antihypertensive drugs	Drug treatment-Adverse effects	This CDS will be triggered by AICP during Care Plan is being created or updated	IF the patient has [Hypertension] AND is on [Antihypertensive Drugs]	Condition *Hypertension Medication *Antihypertensive drugs	ACTIVITIES Monitor possible adverse reactions of antihypertensive drugs (Card 13) -Notify the Clinician that ‘The possible occurrence of adverse reactions, particularly relating to postural BP, should be closely monitored and symptoms of possible hypotensive episodes checked by ambulatory BP monitoring (ABPM)’
Hypertension 37	Patient has hypertension and is on Antihypertensive drugs	Drug treatment-Adverse effects	This CDS will be triggered by AICP during Care Plan is being created or updated	IF the patient has [Hypertension] AND is on [Antihypertensive Drugs]	Condition *Hypertension Medication *Antihypertensive drugs	ACTIVITIES Monitor hypotensive effects of concomitant use of other appropriate antihypertensive drugs (Card 14) -Notify the Clinician that ‘The concomitant use of other appropriate antihypertensive drugs that may elevate the hypotensive effects should be monitored
Hypertension 38	Patient has hypertension and is on Antihypertensive drugs	Drug treatment-Adverse effects	This CDS will be triggered by AICP during Care Plan is being created or updated	IF the patient has [Hypertension] AND is on [Antihypertensive Drugs]	Condition *Hypertension Medication *Antihypertensive drugs	ACTIVITIES Monitor increased risk of adverse events (Card 15) -Notify the Clinician that ‘The impact of BP-lowering on the well-being of the patient should be closely monitored due to the increased risk of adverse events (e.g., injurious falls) with lower BP values potentially being more pronounced in this population
Hypertension 39	Patient has hypertension and is on Antihypertensive drugs	Drug treatment-Adverse effects	This CDS will be triggered by AICP during Care Plan is being created or updated	IF the patient has [Hypertension] AND is on on [ARB] AND [ACEI]	Condition *Hypertension Medication *ARB *ACEi	ACTIVITIES Harmful simultaneous use of an ACE inhibitor, ARB (Card 16) -Notify the clinician that ‘Simultaneous use of an ACE inhibitor, ARB, and/or renin inhibitor is potentially harmful and is not recommended to treat adults with hypertension
Hypertension 40	Patient has hypertension and has kidney disease	Drug treatment-Adverse effects	This CDS will be triggered by AICP during Care Plan is being created or updated	IF the patient has [Hypertension] AND ([CKD Stage 3,4,5] OR ([CKD Stage 1,2] AND ([Albumin per 24 hours ]>=300 mg/d OR [Albumin/Creatinine Ratio in Urine]>=300mg/g))))	Condition *Hypertension *CKD Observation *CKD Stage *Albumin per 24 hours *Albumin/Creatinine Ratio in Urine	ACTIVITIES Treatment with ACE inhibitor in hypertensive CKD patients (Card 17) -Notify the clinician that 'In those with (i) CKD stage 3 or higher, or (ii) CKD stage 1 or 2 with albuminuria [≥300 mg/d, or ≥300 mg/g albumin-to-creatinine ratio or the equivalent in the first morning void], treatment with an ACE inhibitor is reasonable to slow kidney disease progression'
Hypertension 41	Patient has hypertension and has Gout	Drug treatment-Adverse effects	This CDS will be triggered by AICP during Care Plan is being created or updated	IF the patient has [Hypertension] AND [Gout]	Condition *Hypertension *Gout	ACTIVITIES Compelling side effects for Diuretics (Card 36) -Notify the Clinician that 'Diuretics (thiazides/thiazide-like, e.g., chlorthalidone and indapamide') has compelling side effects for the patients with gout
Hypertension 42	Patient has hypertension and has conditions for possible contraindications for Diuretics	Drug treatment-Adverse effects	This CDS will be triggered by AICP during Care Plan is being created or updated	IF the patient has [Hypertension] AND( [Metabolic syndrome] OR [Glucose intolerance] OR [ Hypercalcaemia] OR [ Hypokalaemia] )	Condition *Hypertension * Metabolic syndrome * Glucose intolerance * Hypercalcaemia * Hypokalaemia Observation *Potassium *Calcium	ACTIVITIES Possible side effects for Diuretics (Card 37) -Notify the Clinician that 'Diuretics (thiazides/thiazide-like, e.g., chlorthalidone and indapamide') has possible side effects for the patients with Metabolic syndrome , Glucose intolerance, Hypercalcaemia or Hypokalaemia
Hypertension 43	Patient has hypertension and has conditions for compelling contraindications for Beta-blockers	Drug treatment-Adverse effects	This CDS will be triggered by AICP during Care Plan is being created or updated	IF the patient has [Hypertension] AND ( [Asthma] OR [ Any high-grade sinoatrial or A-V block] OR [ Bradycardia (heart rate <60 beats per min)])	Condition *Hypertension *Asthma *Bradycardia Observation *Heart Rate Assessments *Any high-grade sinoatrial or A-V block	ACTIVITIES Compelling side effects for Beta-Blockers (Card 38) -Notify the Clinician that ' Beta-blockers has compelling side effects for the patients with one of the following conditions: asthma or any high-grade sinoatrial or A-V block or bradycardia (heart rate <60 beats per min).
Hypertension 44	Patient has hypertension and has conditions for possible contraindications for Beta-blockers	Drug treatment-Adverse effects	This CDS will be triggered by AICP during Care Plan is being created or updated	IF the patient has [Hypertension] AND( [Metabolic syndrome] OR [Glucose intolerance] OR [ High physically active patients] )	Condition *Hypertension * Metabolic syndrome * Glucose intolerance Assessments * High physically active patients	ACTIVITIES Possible side effects for Beta-Blockers ( (Card 39) -Notify the Clinician that 'Beta-blockers has possible side effects for the patients with Metabolic syndrome , Glucose intolerance or High physically active patients
Hypertension 45	Patient has hypertension and has conditions for possible contraindications for Calcium channel blockers (dihydropyridines)	Drug treatment-Adverse effects	This CDS will be triggered by AICP during Care Plan is being created or updated	IF the patient has [Hypertension] AND( [Tachyarrhythmia] OR [ HFrEF class III or IV] OR [ Pre-existing severe leg oedema] )	Condition *Hypertension * Tachyarrhythmia Assessments * HFrEF class III or IV * Pre-existing severe leg oedema	ACTIVITIES Possible side effects for Calcium channel blockers (dihydropyridines) (Card 40) -Notify the Clinician that 'Calcium channel blockers (dihydropyridines) has possible side effects for the patients with Tachyarrhythmia, HFrEF class III or IV or Pre-existing severe leg oedemats
Hypertension 46	Patient has hypertension and has conditions for compelling contraindications for Calcium channel blockers (non-dihydropyridines)	Drug treatment-Adverse effects	This CDS will be triggered by AICP during Care Plan is being created or updated	IF the patient has [Hypertension] AND ( [Severe LV dysfunction (LV ejection fraction <40%)] OR [ Any high-grade sinoatrial or A-V block] OR [ Bradycardia (heart rate <60 beats per min)] )	Condition *Hypertension *Asthma *Bradycardia (heart rate <60 beats per min) Observation *Heart Rate *LV ejection fraction Assessments *Any high-grade sinoatrial or A-V block *Severe LV dysfunction (LV ejection fraction <40%)	ACTIVITIES Compelling side effects for Calcium channel blockers (non-dihydropyridines) (Card 41) -Notify the Clinician that 'Calcium channel blockers (non-dihydropyridines) has compelling side effects for the patients with Severe LV dysfunction (LV ejection fraction <40%) or any high-grade sinoatrial or A-V block or bradycardia (heart rate <60 beats per min)
Hypertension 47	Patient has hypertension and has conditions for possible contraindications for Calcium channel blockers (non-dihydropyridines)	Drug treatment-Adverse effects	This CDS will be triggered by AICP during Care Plan is being created or updated	IF the patient has [Hypertension] AND( [Constipation] )	Condition *Hypertension * Constipation	ACTIVITIES Possible side effects for Calcium channel blockers (non-dihydropyridines) (Card 42) -Notify the Clinician that 'Calcium channel blockers (non-dihydropyridines) has possible side effects for the patients with Constipation
Hypertension 48	Patient has hypertension and has conditions for compelling contraindications for Angiotensin-converting enzyme (ACE) inhibitors	Drug treatment-Adverse effects	This CDS will be triggered by AICP during Care Plan is being created or updated	IF the patient has [Hypertension] AND( [Previous angioneurotic oedema] OR [ Hyperkalaemia (potassium >5.5 mmol/L)] OR [ Bilateral renal artery stenosis] )	Condition *Hypertension *Bilateral renal artery stenosis *Hyperkalaemia *Previous angioneurotic oedema Observation *BP measurement *Potassium	ACTIVITIES Compelling side effects for Angiotensin-converting enzyme (ACE) inhibitors(Card 43) -Notify the Clinician that 'Angiotensin-converting enzyme (ACE) inhibitors has compelling side effects for the patients with Previous angioneurotic oedema or Hyperkalaemia (potassium >5.5 mmol/L) or Bilateral renal artery stenosis
Hypertension 49	Patient has hypertension and has conditions for compelling contraindications for Angiotensin receptor blockers (ARBs)	Drug treatment-Adverse effects	This CDS will be triggered by AICP during Care Plan is being created or updated	IF the patient has [Hypertension] AND( [ Hyperkalaemia (potassium >5.5 mmol/L)] OR [ Bilateral renal artery stenosis] )	Condition *Hypertension *Bilateral renal artery stenosis *Hyperkalaemia Observation *BP measurement *Potassium	ACTIVITIES Compelling side effects for Angiotensin receptor blockers (ARBs)(Card 44) -Notify the Clinician that 'Angiotensin receptor blockers (ARBs) has compelling side effects for the patients with P Hyperkalaemia (potassium >5.5 mmol/L) or Bilateral renal artery stenosis
Hypertension 50	Patient has hypertension and has conditions for possible contraindications for Alfa-blockers	Drug treatment-Adverse effects	This CDS will be triggered by AICP during Care Plan is being created or updated	IF the patient has [Hypertension] AND [Orthostatic hypotension]	Condition *Hypertension Assessments *Orthostatic hypotension	ACTIVITIES Compelling side effects for Alfa-blockers (Card 45) -Notify the Clinician that 'Alfa-blockers has possible side effects for the patients with Orthostatic hypotension
Hypertension 51	Patient has hypertension and has bronchial asthma	Drug treatment-Adverse effects	This CDS will be triggered by AICP during Care Plan is being created or updated	IF the patient has [Hypertension] AND [bronchial asthma]	Condition *Hypertension *bronchial asthma Assessments *Orthostatic hypotension	ACTIVITIES Compelling side effects for β and αβ- blockers (Card 46) -Notify the Clinician that 'In hypertensive patients with bronchial asthma, β and αβ- blockers should be avoided
Hypertension 52	Patient is on treatment with diuretics or beta-blockers or ACE inhibitors or ARBs	Drug treatment-Adverse effects	This CDS will be triggered by AICP during Care Plan is being created or updated	IF the patient is on treatment with [diuretics] OR [ beta-blockers] OR [ACE inhibitors] OR [ARBs]	Medications *diuretics * beta-blockers *ACE inhibitors *ARBs	ACTIVITIES Careful administration of NSAIDs (Card 49) -Notify the Clinician that 'Non-steroidal anti-inflammatory drugs (NSAIDs) raise the BP, mainly in this population of older adults, and antagonize the antihypertensive effects of diuretics, β-blockers, ACE inhibitors and ARB. Therefore, these drugs must be carefully administered '

## Sheet: Clinical Concepts
CONDITIONS (Diagnosis and Symptoms)
Terms/concepts used in guidelines	Coding System	Code	Designation	Category	Possible Source
Angioneurotic oedema	ICD-10	T78.3	angioneurotic oedema	diagnosis	EHR via TIS/SIS (Physicians will be able to confirm/amend via AICP)
	ICD-10	R60	Oedema, not elsewhere classified	diagnosis	EHR via TIS/SIS (Physicians will be able to confirm/amend via AICP)
Apnoea	ICD-10	R06.8	Other and unspecified abnormalities of breathing	symptom	EHR via TIS/SIS (Physicians will be able to confirm/amend via AICP)
Asthma	ICD-10	J45	Asthma	diagnosis	EHR via TIS/SIS (Physicians will be able to confirm/amend via AICP)
Bilateral renal artery stenosis	ICD-10	I70.1	Atherosclerosis of renal artery	diagnosis	EHR via TIS/SIS (Physicians will be able to confirm/amend via AICP)
	ICD-10	Q27.1	Congenital renal artery stenosis	diagnosis	EHR via TIS/SIS (Physicians will be able to confirm/amend via AICP)
Bradycardia (heart rate <60 beats per min)	ICD-10	R00.1	Bradycardia, unspecified	diagnosis	EHR via TIS/SIS (Physicians will be able to confirm/amend via AICP)
Bronchial asthma	ICD-10	J45.9	Asthma, unspecified	diagnosis	EHR via TIS/SIS (Physicians will be able to confirm/amend via AICP)
Chronic kidney disease	ICD-10	N18	Chronic kidney disease	diagnosis	EHR via TIS/SIS (Physicians will be able to confirm/amend via AICP)
	ICD-10	N18.1	Chronic kidney disease, stage 1	diagnosis	EHR via TIS/SIS (Physicians will be able to confirm/amend via AICP)
	ICD-10	N18.2	Chronic kidney disease, stage 2	diagnosis	EHR via TIS/SIS (Physicians will be able to confirm/amend via AICP)
	ICD-10	N18.3	Chronic kidney disease, stage 3	diagnosis	EHR via TIS/SIS (Physicians will be able to confirm/amend via AICP)
	ICD-10	N18.4	Chronic kidney disease, stage 4	diagnosis	EHR via TIS/SIS (Physicians will be able to confirm/amend via AICP)
	ICD-10	N18.5	Chronic kidney disease, stage 5	diagnosis	EHR via TIS/SIS (Physicians will be able to confirm/amend via AICP)
	ICD-10	N18.9	Chronic kidney disease, unspecified	diagnosis	EHR via TIS/SIS (Physicians will be able to confirm/amend via AICP)
	ICD-10	I12.0	Hypertensive renal disease with renal failure	diagnosis	EHR via TIS/SIS (Physicians will be able to confirm/amend via AICP)
	ICD-10	I13.1	Hypertensive heart and renal disease with renal failure	diagnosis	EHR via TIS/SIS (Physicians will be able to confirm/amend via AICP)
	ICD-10	N19	Unspecified kidney failure	diagnosis	EHR via TIS/SIS (Physicians will be able to confirm/amend via AICP)
Constipation	ICD-10	K59.0	Constipation	symptom	EHR via TIS/SIS (Physicians will be able to confirm/amend via AICP)
Coronary artery disease	ICD-10	I25	Chronic ischaemic heart disease	diagnosis	EHR via TIS/SIS (Physicians will be able to confirm/amend via AICP)
Glucose intolerance	ICD-10	E74.3	Other disorders of intestinal carbohydrate absorption	diagnosis	EHR via TIS/SIS (Physicians will be able to confirm/amend via AICP)
Gout	ICD-10	M10	Gout	diagnosis	EHR via TIS/SIS (Physicians will be able to confirm/amend via AICP)
HFrEF	ICD-10	I50.2	Systolic (congestive) heart failure	diagnosis	EHR via TIS/SIS (Physicians will be able to confirm/amend via AICP)
Hypercalcaemia	ICD-10	E83.52	Hypercalcemia	diagnosis	EHR via TIS/SIS (Physicians will be able to confirm/amend via AICP)
Hyperkalaemia	ICD-10	E87.5	Hyperkalaemia	diagnosis	EHR via TIS/SIS (Physicians will be able to confirm/amend via AICP)
Hypertension	ICD-10	I10 - I16	Hypertensive diseases	diagnosis	EHR via TIS/SIS (Physicians will be able to confirm/amend via AICP)
Hypokalaemia	ICD-10	E87.6	Hypokalaemia	diagnosis	EHR via TIS/SIS (Physicians will be able to confirm/amend via AICP)
Metabolic syndrome	ICD-10	E88.8	Other specified metabolic disorders	diagnosis	EHR via TIS/SIS (Physicians will be able to confirm/amend via AICP)
Nocturia	ICD-10	R35.1	Polyuria	symptom	EHR via TIS/SIS (Physicians will be able to confirm/amend via AICP)
Nocturnal dyspnea	ICD-10	R06.0	Dyspnea	symptom	EHR via TIS/SIS (Physicians will be able to confirm/amend via AICP)
Orthostatic hypotension	ICD-10	I95.1	Orthostatic hypotension	diagnosis	EHR via TIS/SIS (Physicians will be able to confirm/amend via AICP)
Pre-existing severe leg oedema	ICD-10	R60.0	Localized edema	symptom	EHR via TIS/SIS (Physicians will be able to confirm/amend via AICP)
Sleepiness during the daytime	ICD-10	G47.1	Disorders of excessive somnolence [hypersomnias]	symptom	EHR via TIS/SIS (Physicians will be able to confirm/amend via AICP)
Snoring	ICD-10	R06.83	Snoring	symptom	EHR via TIS/SIS (Physicians will be able to confirm/amend via AICP)
Tachyarrhythmia	ICD-10	R00.0	Tachycardia, unspecified	diagnosis	EHR via TIS/SIS (Physicians will be able to confirm/amend via AICP)
	ICD-10	I47	Paroxysmal tachycardia	diagnosis	EHR via TIS/SIS (Physicians will be able to confirm/amend via AICP)
	ICD-10	I48	Atrial fibrillation and flutter	diagnosis	EHR via TIS/SIS (Physicians will be able to confirm/amend via AICP)
	ICD-10	I49	Other cardiac arrhythmias	diagnosis	EHR via TIS/SIS (Physicians will be able to confirm/amend via AICP)
OBSERVATIONS (Lab tests, Vital Signs)
Terms/concepts used in guidelines	Coding System	Code	Designation	Unit	Possible Source
Albumin per 24 hours	LOINC	21059-1	Albumin [Mass/volume] in 24 hour Urine	mg/dL	EHR via TIS/SIS (Physicians will be able to confirm/amend via AICP)
Albumin/Creatinine Ratio in Urine	LOINC	32294-1	Albumin/Creatinine [Ratio] in Urine	mg/mmol{creat}	EHR via TIS/SIS (Physicians will be able to confirm/amend via AICP)
BMI	LOINC	39156-5	Body mass index (BMI) [Ratio]	kg/m2	To be calculated from Weight and Height values retrieved from EHR via TIS/SIS and H/HMP Platform and PEP
Diastolic blood pressure	LOINC	8462-4	Diastolic blood pressure	mm[Hg]	From H/HMP, PEP , AICP, and EHR via TIS/SIS
eGFR	LOINC	33914-3	Glomerular filtration rate/1.73 sq M.predicted [Volume Rate/Area] in Serum or Plasma by Creatinine-based formula (MDRD)	mL/min/{1.73_m2}	EHR via TIS/SIS (Physicians will be able to confirm/amend via AICP)
Height	LOINC	8302-2	Body height	cm	EHR via TIS/SIS (Physicians will be able to confirm/amend via AICP)
Heart Rate	LOINC	8867-4	Heart rate	{beats}/min	From H/HMP and PEP
LV ejection fraction	LOINC	10230-1	Left ventricular Ejection fraction	%	EHR via TIS/SIS (Physicians will be able to confirm/amend via AICP)
Potassium	LOINC	6298-4	Potassium [Moles/volume] in Blood	mmol/L	EHR via TIS/SIS (Physicians will be able to confirm/amend via AICP)
Serum creatinine	LOINC	2160-0	Creatinine [Mass/volume] in Serum or Plasma	mg/dL	EHR via TIS/SIS (Physicians will be able to confirm/amend via AICP)
Smoking status	LOINC	72166-2	Tobacco smoking status	(Smoking status values)	EHR via TIS/SIS (Physicians will be able to confirm/amend via AICP)
Systolic blood pressure	LOINC	8480-6	Systolic blood pressure	mm[Hg]	From H/HMP, PEP , AICP, and EHR via TIS/SIS
Weight	LOINC	29463-7	Body weight	kg/m2	From H/HMP, PEP , AICP, and EHR via TIS/SIS
OBSERVATIONS ( Assessments)
Terms/concepts used in guidelines	Coding System	Code	Designation	Unit	Possible Source
Hypertension grade	http://kroniq.srdc.com.tr/fhir/CodeSystem/observation-code	hypertension-grade	Hypertension grade	(Hypertension grade values)	AICP
Severe LV dysfunction (LV ejection fraction <40%)	http://kroniq.srdc.com.tr/fhir/CodeSystem/observation-code	severe-lv-dysfunction	Severe LV dysfunction (LV ejection fraction <40%)	Yes/No	AICP
HFrEF class	LOINC	88020-3	Functional capacity NYHA	(Functional capacity NYHA values)	AICP
Any high-grade sinoatrial or A-V block	http://kroniq.srdc.com.tr/fhir/CodeSystem/observation-code	high-grade-sinoatrial-or-av-block	High-grade sinoatrial or A-V block	Yes/No	AICP
High physically active patients	http://kroniq.srdc.com.tr/fhir/CodeSystem/observation-code	high-physically-active	High physically active	Yes/No	AICP
Night-time cardiovascular events	http://kroniq.srdc.com.tr/fhir/CodeSystem/observation-code	night-time-cardiovascular-events	Night-time cardiovascular events	Yes/No	AICP
Patient has been sent home for diagnosis confirmation	http://kroniq.srdc.com.tr/fhir/CodeSystem/observation-code	sent-home-for-diagnosis-confirmation	Sent home for diagnosis confirmation	Yes/No	This observation will be created automatically by AICP
Resistant Hypertension	http://kroniq.srdc.com.tr/fhir/CodeSystem/observation-code	resistant-hypertension	Resistant hypertension	Yes/No	This observation will be created automatically by AICP
VALUE SETS
Value set name	Coding System	Code	Designation
Smoking status values	LOINC	LA18976-3	Current every day smoker
	LOINC	LA18977-1	Current some day smoker
	LOINC	LA15920-4	Former smoker
	LOINC	LA18978-9	Never smoker
	LOINC	LA18979-7	Smoker, current status unknown
	LOINC	LA18980-5	Unknown if ever smoked
	LOINC	LA18981-3	Current Heavy tobacco smoker
	LOINC	LA18982-1	Current Light tobacco smoker
Hypertension grade values	http://kroniq.srdc.com.tr/fhir/CodeSystem/hypertension-grade	grade-1	Grade 1 hypertension
	http://kroniq.srdc.com.tr/fhir/CodeSystem/hypertension-grade	grade-2	Grade 2 hypertension
	http://kroniq.srdc.com.tr/fhir/CodeSystem/hypertension-grade	grade-3	Grade 3 hypertension
	http://kroniq.srdc.com.tr/fhir/CodeSystem/hypertension-grade	high-normal	High-normal
	http://kroniq.srdc.com.tr/fhir/CodeSystem/hypertension-grade	normotensive	Normotensive
Functional capacity NYHA values	LOINC	LA28404-4	Class I
	LOINC	LA28405-1	Class II
	LOINC	LA28406-9	Class III
	LOINC	LA28407-7	Class IV
MEDICATIONS
Terms/concepts used in guidelines	Coding System	Code	Designation		Possible Source
ACE inhibitors	ATC	C09A	ACE inhibitors, plain		EHR via TIS/SIS (Physicians will be able to confirm/amend via AICP)
	ATC	C09B	ACE inhibitors, combinations		EHR via TIS/SIS (Physicians will be able to confirm/amend via AICP)
Alpha-blocker	ATC	C02CA	Alpha-adrenoreceptor antagonists		EHR via TIS/SIS (Physicians will be able to confirm/amend via AICP)
Antidepressants	ATC	N06A	Antidepressants		EHR via TIS/SIS (Physicians will be able to confirm/amend via AICP)
ARBs	ATC	C09C	Angiotensin II Receptor Blockers (ARBs), plain		EHR via TIS/SIS (Physicians will be able to confirm/amend via AICP)
	ATC	C09D	Angiotensin II Receptor Blockers (ARBs), combinations		EHR via TIS/SIS (Physicians will be able to confirm/amend via AICP)
Beta-blockers	ATC	C07	BETA BLOCKING AGENTS		EHR via TIS/SIS (Physicians will be able to confirm/amend via AICP)
CCB	ATC	C08	CALCIUM CHANNEL BLOCKERS		EHR via TIS/SIS (Physicians will be able to confirm/amend via AICP)
Diuretics	ATC	C03	DIURETICS		EHR via TIS/SIS (Physicians will be able to confirm/amend via AICP)
Erythropoietin	ATC	B03XA01	erythropoietin		EHR via TIS/SIS (Physicians will be able to confirm/amend via AICP)
Glucocorticoids	ATC	H02AB	Glucocorticoids		EHR via TIS/SIS (Physicians will be able to confirm/amend via AICP)
Oestrogen	ATC	G03C	ESTROGENS		EHR via TIS/SIS (Physicians will be able to confirm/amend via AICP)
Spironolactone	ATC	C03DA01	spironolactone		EHR via TIS/SIS (Physicians will be able to confirm/amend via AICP)
Sympathomimetic drugs including antidepressants	ATC	N06BA	Centrally acting sympathomimetics		EHR via TIS/SIS (Physicians will be able to confirm/amend via AICP)

## Sheet: CDSHookCards
CARD 1
Summary			Patient is categorized as normotensive.
Detailed description			BP should be categorized as normal (if measured below 130/85 mmHg), high-normal (130-139/85-89 mmHg), grade 1 (140-159/90-99 mmHg), grade 2 (160-179/100-109 mmHg) or grade 3 (≥ 180/110 mmHg) to prevent and treat high BP.
Source			Holistic patient-centred CAREPATH best practice guideline, Chapter 12.2 [pp. 40]
			Link to CarePATH best practice guideline
CARD 2
Summary			Patient is categorized as high-normal.
Detailed description			BP should be categorized as normal (if measured below 130/85 mmHg), high-normal (130-139/85-89 mmHg), grade 1 (140-159/90-99 mmHg), grade 2 (160-179/100-109 mmHg) or grade 3 (≥ 180/110 mmHg) to prevent and treat high BP.
Source			Holistic patient-centred CAREPATH best practice guideline, Chapter 12.2 [pp. 40]
			Link to CarePATH best practice guideline
CARD 3
Summary			Consider short-term self-monitoring of blood pressure levels for patients to confirm the diagnosis of hypertension and setting a follow-up appointment.
Detailed description			Of-office BP measurements are recommended to confirm the diagnosis of hypertension and for titration of BP-lowering medication, in conjunction with telehealth counselling or clinical interventions.
Source			Holistic patient-centred CAREPATH best practice guideline, Chapter 12.2 [pp. 40]
			Link to CarePATH best practice guideline
Suggestion 1
label	Consider short-term self-monitoring of blood pressure levels to confirm diagnosis of hypertension.
ACTION 1	type	create
	description	Consider short-term self-monitoring of blood pressure levels.
	resource	Service Request	status	draft
			extension	http://kroniq.srdc.com.tr/fhir/StructureDefinition/title | Self monitoring of BP
			intent	proposal
			occuranceTiming	"start": {{Today}}, "end": {{Today+2 weeks}}, "frequency": 2, "period": 1, "periodUnit": "d"
			category	http://www.kroniq.srdc.com.tr/fhir/care-plan-activity-category | patient-order | Patient Order
			authoredOn	Automatically set to the date the CDS call is made
			code	LOINC | 85354-9 | Blood pressure panel
			performer	Patient
ACTION 2	type	create
	description	Consider setting a follow-up appointment to confirm the diagnosis after 2-4 weeks.
	resource	Appointment	extension	http://kroniq.srdc.com.tr/fhir/StructureDefinition/title | Follow-up appointment to confirm the hypertension diagnosis after 2-4 weeks
			description	Follow-up appointment to confirm the hypertension diagnosis after 2-4 weeks.
			status	proposed
			start	{{Today+2 weeks}}
			specialty	-
CARD 4
Summary			Patient is categorized as Grade 1.
Detailed description			BP should be categorized as normal (if measured below 130/85 mmHg), high-normal (130-139/85-89 mmHg), grade 1 (140-159/90-99 mmHg), grade 2 (160-179/100-109 mmHg) or grade 3 (≥ 180/110 mmHg) to prevent and treat high BP.
Source			Holistic patient-centred CAREPATH best practice guideline, Chapter 12.2 [pp. 40]
			Link to CarePATH best practice guideline
CARD 5
Summary			Patient is categorized as Grade 2.
Detailed description			BP should be categorized as normal (if measured below 130/85 mmHg), high-normal (130-139/85-89 mmHg), grade 1 (140-159/90-99 mmHg), grade 2 (160-179/100-109 mmHg) or grade 3 (≥ 180/110 mmHg) to prevent and treat high BP.
Source			Holistic patient-centred CAREPATH best practice guideline, Chapter 12.2 [pp. 40]
			Link to CarePATH best practice guideline
CARD 6
Summary			Patient is categorized as Grade 3.
Detailed description			BP should be categorized as normal (if measured below 130/85 mmHg), high-normal (130-139/85-89 mmHg), grade 1 (140-159/90-99 mmHg), grade 2 (160-179/100-109 mmHg) or grade 3 (≥ 180/110 mmHg) to prevent and treat high BP.
Source			Holistic patient-centred CAREPATH best practice guideline, Chapter 12.2 [pp. 40]
			Link to CarePATH best practice guideline
CARD 50
Summary			Consider a Referral to a specialist or emergency services for acute investigation.
Detailed description			Consider a Referral to a specialist or emergency services as the patient has a clinic blood pressure above 180/110 mmHg
Source			Holistic patient-centred CAREPATH best practice guideline, Chapter 12.2 [pp. 40]
			Link to CarePATH best practice guideline
Suggestion 1
label	Consider a Referral to a specialist or emergency services for acute investigation.
ACTION 1	type	create
	description	Consider a Referral to a specialist or emergency services for acute investigation.
	resource	Service Request	status	draft
			extension	http://kroniq.srdc.com.tr/fhir/StructureDefinition/title | Referral to a specialist or emergency services
			intent	proposal
			occuranceDateTime	{{Today}}
			category	http://www.kroniq.srdc.com.tr/fhir/care-plan-activity-category | referral | Patient referral to specialist
			authoredOn	Automatically set to the date the CDS call is made
			performerType	-
			performer	-
			text.status	generated
			text.div	Referral for specialist assessment, as the patient has a clinic blood pressure above 180/110 mmHg
CARD 51
Summary			Consider hypertension diagnosis.
Detailed description			Patient should be diagnosed hypertensive if he/she has not been sent home for diagnosis confirmation and BP is higher than 139/89 mmHg.
Source			Holistic patient-centred CAREPATH best practice guideline, Chapter 12.2 [pp. 40]
			Link to CarePATH best practice guideline
CARD 7
Summary			Offer Lifestyle interventions for hypertensive patients.
Detailed description			Lifestyle advice should be offered to every patient with high-normal BP or Grade 1, 2, or 3 hypertension. Please check Diet Management and Exercise Planning pages for detailed diet and exercise plans to be added to the care plan of the patient.
Source			Holistic patient-centred CAREPATH best practice guideline, Chapter 12.3.1 [pp. 41]
			Link to CarePATH best practice guideline
Suggestion 1
label	Offer lifestyle advice and educational materials to hypertensive patients for healthy diet and physical activity.
ACTION 1	type	create
	description	Give education material on healthy diet.
	resource	Communication Request	status	draft
			extension	http://kroniq.srdc.com.tr/fhir/StructureDefinition/title | Education material on healthy diet
			subject	Patient
			authoredOn	Automatically set to the date the CDS call is made
			payload.contentAttachment.language	en
			payload.contentAttachment.url	https://www.nhsinform.scot/healthy-living/food-and-nutrition
			payload.contentAttachment.title	Diet and nutrition - benefits of a balanced diet
ACTION 2	type	create
	description	Give education material on physical activity for healthy living.
	resource	Communication Request	status	draft
			extension	http://kroniq.srdc.com.tr/fhir/StructureDefinition/title | Education material on physical activity for healthy living
			subject	Patient
			authoredOn	Automatically set to the date the CDS call is made
			payload.contentAttachment.language	en
			payload.contentAttachment.url	https://www.nhsinform.scot/healthy-living/keeping-active
			payload.contentAttachment.title	Physical activity - health benefits of exercise
CARD 8
Summary			Offer smoking cessation.
Detailed description			Lifestyle advice should be offered to every patient with high-normal BP or Grade 1, 2, or 3 hypertension. Please check Diet Management and Exercise Planning pages for detailed diet and exercise plans to be added to the care plan of the patient.
Source			Holistic patient-centred CAREPATH best practice guideline, Chapter 12.3.1 [pp. 41]
			Link to CarePATH best practice guideline
Suggestion 1
label	Consider setting a Goal for smoking cessation in case it works for the patient and give education material.
ACTION 1	type	create
	description	Set goal for quitting smoking.
	resource	Goal	lifecycleStatus	proposed
			extension	http://kroniq.srdc.com.tr/fhir/StructureDefinition/title | Stop smoking goal
			category	http://terminology.hl7.org/CodeSystem/goal-category | safety
			startDate	Automatically set to the date the CDS call is made
			description.text	Stop smoking goal
			description.code	http://www.kroniq.srdc.com.tr/fhir/ValueSet/goal-code | g0001 | Stop smoking
ACTION 2	type	create
	description	Give education material on smoking cessation.
	resource	Communication Request	status	draft
			extension	http://kroniq.srdc.com.tr/fhir/StructureDefinition/title | Education material on smoking cessation
			subject	Patient
			authoredOn	Automatically set to the date the CDS call is made
			payload.contentAttachment.language	en
			payload.contentAttachment.url	https://www.nhsinform.scot/healthy-living/stopping-smoking
			payload.contentAttachment.title	Information on the benefits of quitting smoking & support available
CARD 9
Summary			Weight Loss advice for hypertensive patients.
Detailed description			Weight loss is recommended to reduce BP in adults with elevated BP or hypertension who are overweight or obese.
Source			Holistic patient-centred CAREPATH best practice guideline, Chapter 12.3.1 [pp. 41]
			Link to CarePATH best practice guideline
Suggestion 1
label	Consider setting a Goal for weight loss in case it works for the patient.
ACTION 1	type	create
	description	Set weight loss goal.
	resource	Goal	lifecycleStatus	proposed
			extension	http://kroniq.srdc.com.tr/fhir/StructureDefinition/title | Reduce weight
			category	http://terminology.hl7.org/CodeSystem/goal-category | safety
			startDate	Automatically set to the date the CDS call is made
			description.text	Reduce weight
			description.code	http://www.kroniq.srdc.com.tr/fhir/ValueSet/goal-code | g0013 | Reduce weight
			target.dueDate	{{Today + 6 months}}
			target.measure	LOINC | 29463-7 | Weight
			target.detailRange	low:{{currentWeight*0.90}}, high:{{currentWeight*0.95}}
CARD 10
Summary			Drug treatment is not recommended for older adults with high-normal BP.
Detailed description			Multi-morbid older patients with cognitive impairment (>65 years, including patients over 80 years) should be offered BP-lowering treatment if their systolic BP is ≥ 160 mmHg. There is also justification to now recommend BP-lowering treatment for old patients (aged >65 but not >80 years) at a lower BP (i.e., grade 1 hypertension where systolic BP is between 140–159 mmHg). Systolic BP should be ta…
Source			Holistic patient-centred CAREPATH best practice guideline, Chapter 12.1 [pp. 40]
			Link to CarePATH best practice guideline
CARD 11
Summary			Systolic BP should be targeted to between 130 and 140 mmHg, and diastolic BP to <80 mmHg.
Detailed description			The evidence supports the recommendation that multi-morbid older patients with cognitive impairment (>65 years, including patients over 80 years) should be offered BP-lowering treatment if their systolic BP is ≥ 160 mmHg. There is also justification to now recommend BP-lowering treatment for old patients (aged >65 but not >80 years) at a lower BP (i.e., grade 1 hypertension where systolic BP is b…
Source			Holistic patient-centred CAREPATH best practice guideline, Chapter 12.1 [pp. 40]
			Link to CarePATH best practice guideline
Suggestion 1
label	Keep blood pressure under control.
ACTION 1	type	create
	description	Keep systolic blood pressure under control (between 130-140 mm/Hg)
	resource	Goal	lifecycleStatus	proposed
			meta.tag	http://kroniq.srdc.com.tr/fhir/CodeSystem/concept-id | GoalSystolicBP
			extension	http://kroniq.srdc.com.tr/fhir/StructureDefinition/title | Keep systolic blood pressure under control
			category	http://terminology.hl7.org/CodeSystem/goal-category | safety
			startDate	Automatically set to the date the CDS call is made
			description.text	Keep systolic blood pressure under control (between 130-140 mm/Hg)
			description.code	SNOMED | 135840009 | Blood Pressure monitoring (regime/therapy)
			target.dueDate	{{Today + 3 months}}
			target.measure	LOINC | 8480-6 | Systolic blood pressure
			target.detailRange	low:130, high:140
ACTION 2	type	create
	description	Keep diastolic blood pressure under control (below 80 mm/Hg)
	resource	Goal	lifecycleStatus	proposed
			meta.tag	http://kroniq.srdc.com.tr/fhir/CodeSystem/concept-id | GoalDiastolicBP
			extension	http://kroniq.srdc.com.tr/fhir/StructureDefinition/title | Keep diastolic blood pressure under control
			category	http://terminology.hl7.org/CodeSystem/goal-category | safety
			startDate	Automatically set to the date the CDS call is made
			description.text	Keep diastolic blood pressure under control (below 80 mm/Hg)
			description.code	SNOMED | 135840009 | Blood Pressure monitoring (regime/therapy)
			target.dueDate	{{Today + 3 months}}
			target.measure	LOINC | 8482-4 | Diastolic blood pressure
			target.detailRange	low:-, high:80
CARD 12
Summary			Systolic BP should be targeted to between 120 and 140 mmHg, and diastolic BP to <80 mmHg for patients under treatment.
Detailed description			The evidence supports the recommendation that multi-morbid older patients with cognitive impairment (>65 years, including patients over 80 years) should be offered BP-lowering treatment if their systolic BP is ≥ 160 mmHg. There is also justification to now recommend BP-lowering treatment for old patients (aged >65 but not >80 years) at a lower BP (i.e., grade 1 hypertension where systolic BP is b…
Source			Holistic patient-centred CAREPATH best practice guideline, Chapter 12.1 [pp. 40]
			Link to CarePATH best practice guideline
Suggestion 1
label	Keep blood pressure under control (for patients under treatment).
ACTION 1	type	create
	description	Keep systolic blood pressure under control (between 120-140 mm/Hg)
	resource	Goal	lifecycleStatus	proposed
			meta.tag	http://kroniq.srdc.com.tr/fhir/CodeSystem/concept-id | GoalSystolicBP
			extension	http://kroniq.srdc.com.tr/fhir/StructureDefinition/title | Keep systolic blood pressure under control
			category	http://terminology.hl7.org/CodeSystem/goal-category | safety
			startDate	Automatically set to the date the CDS call is made
			description.text	Keep systolic blood pressure under control (between 120-140 mm/Hg)
			description.code	SNOMED | 135840009 | Blood Pressure monitoring (regime/therapy)
			target.dueDate	{{Today + 3 months}}
			target.measure	LOINC | 8480-6 | Systolic blood pressure
			target.detailRange	low:120, high:140
ACTION 2	type	create
	description	Keep diastolic blood pressure under control (below 80 mm/Hg)
	resource	Goal	lifecycleStatus	proposed
			meta.tag	http://kroniq.srdc.com.tr/fhir/CodeSystem/concept-id | GoalDiastolicBP
			extension	http://kroniq.srdc.com.tr/fhir/StructureDefinition/title | Keep diastolic blood pressure under control
			category	http://terminology.hl7.org/CodeSystem/goal-category | safety
			startDate	Automatically set to the date the CDS call is made
			description.text	Keep diastolic blood pressure under control (below 80 mm/Hg)
			description.code	SNOMED | 135840009 | Blood Pressure monitoring (regime/therapy)
			target.dueDate	{{Today + 3 months}}
			target.measure	LOINC | 8482-4 | Diastolic blood pressure
			target.detailRange	low:-, high:80
CARD 13
Summary			Monitor possible adverse reactions of anti-hypertensive drugs.
Detailed description			The possible occurrence of adverse reactions, and with special interest postural BP, should be closely monitored and symptoms of possible hypotensive episodes should be checked by Ambulatory BP Monitoring.
Source			Holistic patient-centred CAREPATH best practice guideline, Chapter 12.3.1 [pp. 41-42]
			Link to CarePATH best practice guideline
CARD 14
Summary			Monitor hypotensive effects of concomitant use of other appropriate anti-hypertensive drugs.
Detailed description			The concomitant use of other appropriate antihypertensive drugs that may elevate the hypotensive effects should be monitored.
Source			Holistic patient-centred CAREPATH best practice guideline, Chapter 12.3.1 [pp. 42]
			Link to CarePATH best practice guideline
CARD 15
Summary			Monitor increased risk of adverse events (e.g. injurious falls).
Detailed description			The impact of BP-lowering on the well-being of the patient should be closely monitored, because the increased risk of adverse events (e.g. injurious falls) with lower BP values could be more pronounced in this population.
Source			Holistic patient-centred CAREPATH best practice guideline, Chapter 12.3.1 [pp. 41]
			Link to CarePATH best practice guideline
CARD 16
Summary			Harmful simultaneous use of an ACE inhibitor, ARB, and/or renin inhibitor.
Detailed description			Simultaneous use of an ACE inhibitor, ARB, and/or renin inhibitor is potentially harmful and is not recommended to treat adults with hypertension.
Source			Holistic patient-centred CAREPATH best practice guideline, Chapter 12.3.1 [pp. 42]
			Link to CarePATH best practice guideline
CARD 17
Summary			Treatment with ACE inhibitor in hypertensive CKD patients.
Detailed description			In those with (i) CKD stage 3 or higher, or (ii) CKD stage 1 or 2 with albuminuria [≥300 mg/d, or ≥300 mg/g albumin-to-creatinine ratio or the equivalent in the first morning void], treatment with an ACE inhibitor is reasonable to slow kidney disease progression.
Source			Holistic patient-centred CAREPATH best practice guideline, Chapter 12.3.1 [pp. 42]
			Link to CarePATH best practice guideline
CARD 18
Summary			Management of resistant hypertension.
Detailed description			The recommended treatment strategy for resistant hypertension should include appropriate lifestyle measures and treatment with optimal or best-tolerated doses of three or more drugs, which should include a diuretic, typically an ACE inhibitor or an ARB, and a CCB. Secondary causes have to be ruled out when BP recommended treatment strategy fails to lower office systolic and diastolic BP values to…
Source			Holistic patient-centred CAREPATH best practice guideline, Chapter 12.3.2 [pp. 42] and Chapter 12.2 [pp. 40]
			Link to CarePATH best practice guideline
Suggestion 1
label	Consider short-term self-monitoring of blood pressure levels to confirm inadequate control of BP.
ACTION 1	type	create
	description	Consider short-term self-monitoring of blood pressure levels to confirm inadequate control of BP.
	resource	Service Request	status	draft
			extension	http://kroniq.srdc.com.tr/fhir/StructureDefinition/title | Self monitoring of BP
			intent	proposal
			occuranceTiming	"start": {{Today}}, "end": {{Today+2 weeks}}, "frequency": 2, "period": 1, "periodUnit": "d"
			category	http://www.kroniq.srdc.com.tr/fhir/care-plan-activity-category | patient-order | Patient Order
			authoredOn	Automatically set to the date the CDS call is made
			code	LOINC | 85354-9 | Blood pressure panel
			performer	Patient
ACTION 2	type	create
	description	Consider setting a follow-up appointment to confirm resistant hypertension after 2-4 weeks.
	resource	Appointment	extension	http://kroniq.srdc.com.tr/fhir/StructureDefinition/title | Follow-up appointment to confirm resistant hypertension after 2-4 weeks
			description	Follow-up appointment to confirm resistant hypertension after 2-4 weeks.
			status	proposed
			start	{{Today+2 weeks}}
			specialty	-
ACTION 3	type	create
	description	Consider a Referral to Cardiologist for ruling out secondary causes.
	resource	Service Request	status	draft
			extension	http://kroniq.srdc.com.tr/fhir/StructureDefinition/title | Referral to Cardiologist
			intent	proposal
			occuranceDateTime	{{Today}}
			category	http://www.kroniq.srdc.com.tr/fhir/care-plan-activity-category | referral | Patient referral to specialist
			authoredOn	Automatically set to the date the CDS call is made
			performerType	SNOMED | 17561000 | Cardiologist
			performer	-
			text.status	generated
			text.div	Referral to Cardiologist for ruling out secondary causes of resistant hypertension
CARD 19
Summary			Management of suspected Obstructive Sleep Apnoea in resistant hypertension patients.
Detailed description			In patients with snoring/apnoea, nocturia, nocturnal dyspnoea, nighttime cardiovascular events or resistant hypertension in addition to sleepiness during the daytime, obstructive sleep apnoea should be suspected.
Source			Holistic patient-centred CAREPATH best practice guideline, Chapter 12.1 [pp. 40]
			Link to CarePATH best practice guideline
Suggestion 1
label	Consider referring to respiratory clinicians for OSA.
ACTION 1	type	create
	description	Consider a Referral to respiratory clinicians for Obstructive Sleep Apnoea.
	resource	Service Request	status	draft
			extension	http://kroniq.srdc.com.tr/fhir/StructureDefinition/title | Referral to Respiratory disease specialist
			intent	proposal
			occuranceDateTime	{{Today}}
			category	http://www.kroniq.srdc.com.tr/fhir/care-plan-activity-category | referral | Patient referral to specialist
			authoredOn	Automatically set to the date the CDS call is made
			performerType	SNOMED | 41672002 | Respiratory disease specialist
			performer	-
			text.status	generated
			text.div	Referral to respiratory clinicians for Obstructive Sleep Apnoea.
Suggestion 2
label	Consider referring to OSA services.
ACTION 1	type	create
	description	Consider a Referral to OSA services
	resource	Service Request	status	draft
			extension	http://kroniq.srdc.com.tr/fhir/StructureDefinition/title | Referral to Obstructive Sleep Apnoe Services
			intent	proposal
			occuranceDateTime	{{Today}}
			category	http://www.kroniq.srdc.com.tr/fhir/care-plan-activity-category | referral | Patient referral to specialist
			authoredOn	Automatically set to the date the CDS call is made
			performerType	-
			performer	-
			text.status	generated
			text.div	Referral to Obstructive Sleep Apnoe Services.
CARD 20
Summary			Consider starting monotheraphy with ACEi or ARB or CCB or thiazide diuretics by also checking possible contraindications.
Detailed description			* In multimorbid older adults with cognitive impairment, it may be appropriate to initiate treatment with monotherapy, and by means of once daily drug treatment, as a rule. When combination therapy is used, it is recommended that this is initiated at the lowest available doses. * For initiation of antihypertensive drug therapy, first-line agents include thiazide diuretics, CCB and ACE inhibitors …
Source			Holistic patient-centred CAREPATH best practice guideline, Chapter 12.3.2 [pp. 42]
			Link to CarePATH best practice guideline
CARD 21
Summary			Arrange a follow-up visit in 1 month.
Detailed description			* Adults initiating a new or adjusted drug regimen for hypertension should have a follow-up evaluation of adherence and response to treatment at monthly intervals until control is achieved. * Renal function should be frequently assessed to detect possible increases in serum creatinine and reductions in eGFR as a result of BP-related reductions in renal perfusion.
Source			Holistic patient-centred CAREPATH best practice guideline, Chapter 12.3.1 [pp. 41 and 42]
			Link to CarePATH best practice guideline
Suggestion 1
label	Consider checking lab tests for eGFR and serum creatinine and setting a follow-up appointment within a month.
ACTION 1	type	create
	description	Consider setting a follow-up appointment after 1 month for follow-up evaluation of adherence and response to treatment.
	resource	Appointment	extension	http://kroniq.srdc.com.tr/fhir/StructureDefinition/title | Follow-up appointment after 1 month for follow-up evaluation of adherence and response to treatment
			description	Follow-up appointment after 1 month for follow-up evaluation of adherence and response to treatment.
			status	proposed
			start	{{Today+1 month}}
			specialty	-
ACTION 2	type	create
	description	Consider ordering a serum creatinine test to assess renal function.
	resource	Service Request	status	draft
			extension	http://kroniq.srdc.com.tr/fhir/StructureDefinition/title | Serum creatinine test
			intent	proposal
			occuranceDateTime	{{Today+1 month}}
			category	http://www.kroniq.srdc.com.tr/fhir/care-plan-activity-category | lab-request | Lab Request
			code	LOINC | 2160-0 | Creatinine [Mass/volume] in Serum or Plasma
			performerType	-
			performer	Patient
			text.status	generated
			text.div	Have serum creatinine before the control visit
ACTION 3	type	create
	description	Consider ordering an eGFR test to assess renal function.
	resource	Service Request	status	draft
			extension	http://kroniq.srdc.com.tr/fhir/StructureDefinition/title | eGFR test
			intent	proposal
			occuranceDateTime	{{Today+1 month}}
			category	http://www.kroniq.srdc.com.tr/fhir/care-plan-activity-category | lab-request | Lab Request
			code	LOINC | 33914-3 | eGFR Test
			performerType	-
			performer	Patient
			text.status	generated
			text.div	Have eGFR measure before the control visit
CARD 22
Summary			Information on anti-hypertensive treatment tolerance.
Detailed description			Tolerability of anti-hypertensive treatment (potential of adverse reactions or adverse events such as reduced organ perfusion arising from excessive hypotensive effects) varies depending on the condition and the magnitude or rate of BP reduction in individual cases. Care needs to be taken of the process of achieving the goal of anti-hypertensive treatment in these patients, as well as the tolerab…
Source			Holistic patient-centred CAREPATH best practice guideline, Chapter 12.3.2 [pp. 41]
			Link to CarePATH best practice guideline
CARD 23
Summary			Avoid loop diuretics and alpha-blockers if possible.
Detailed description			Unless required for concomitant diseases, loop diuretics and alpha-blockers should be avoided because of their association with injurious falls.
Source			Holistic patient-centred CAREPATH best practice guideline, Chapter 12.3.2 [pp. 42]
			Link to CarePATH best practice guideline
CARD 24
Summary			In HFrEF patients, consider starting monotheraphy with ACEi or ARB or CCB by also checking possible contraindications.
Detailed description			* In HFrEF patients, it may be appropriate to initiate treatment with monotherapy, and by means of once daily drug treatment, as a rule. When combination therapy is used, it is recommended that this is initiated at the lowest available doses. * For initiation of antihypertensive drug therapy, first-line agents include CCB and ACE inhibitors or ARB.
Source			Holistic patient-centred CAREPATH best practice guideline, Chapter 12.3.2, Table 1 and Table 2
			Link to CarePATH best practice guideline
CARD 25
Summary			Continue medication.
Detailed description			For patients who met their individualised BP Goals, continue medication.
Source			Holistic patient-centred CAREPATH best practice guideline, Chapter 12.3.2, Table 1 and Table 2
			Link to CarePATH best practice guideline
CARD 26
Summary			Arrange a follow-up visit in 3 months.
Detailed description			* For patients who met their individualised BP Goals, arrange a follow-up visit within three months. * Renal function should be frequently assessed to detect possible increases in serum creatinine and reductions in eGFR as a result of BP-related reductions in renal perfusion.
Source			Holistic patient-centred CAREPATH best practice guideline, Chapter 12.3.2, Table 1 and Table 2
			Link to CarePATH best practice guideline
Suggestion 1
label	Consider checking lab tests for eGFR and serum creatinine and setting a follow-up appointment within three months.
ACTION 1	type	create
	description	Consider setting a follow-up appointment after 3 months for follow-up evaluation of adherence and response to treatment.
	resource	Appointment	extension	http://kroniq.srdc.com.tr/fhir/StructureDefinition/title | Follow-up appointment after 3 months for follow-up evaluation of adherence and response to treatment
			description	Follow-up appointment after 3 months for follow-up evaluation of adherence and response to treatment.
			status	proposed
			start	{{Today+3 months}}
			specialty	-
ACTION 2	type	create
	description	Consider ordering a serum creatinine test to assess renal function.
	resource	Service Request	status	draft
			extension	http://kroniq.srdc.com.tr/fhir/StructureDefinition/title | Serum creatinine test
			intent	proposal
			occuranceDateTime	{{Today+3 months}}
			category	http://www.kroniq.srdc.com.tr/fhir/care-plan-activity-category | lab-request | Lab Request
			code	LOINC | 2160-0 | Creatinine [Mass/volume] in Serum or Plasma
			performerType	-
			performer	Patient
			text.status	generated
			text.div	Have serum creatinine before the control visit
ACTION 3	type	create
	description	Consider ordering an eGFR test to assess renal function.
	resource	Service Request	status	draft
			extension	http://kroniq.srdc.com.tr/fhir/StructureDefinition/title | eGFR test
			intent	proposal
			occuranceDateTime	{{Today+3 months}}
			category	http://www.kroniq.srdc.com.tr/fhir/care-plan-activity-category | lab-request | Lab Request
			code	LOINC | 33914-3 | eGFR Test
			performerType	-
			performer	Patient
			text.status	generated
			text.div	Have eGFR measure before the control visit
CARD 27
Summary			Consider triple combination of ACEi/ARB, diuretic (or loop diuretic) and beta-blocker by also checking possible contraindications.
Detailed description			For HFrEF patients who do not meet their BP goals on single theraphy, consider triple combination of ACEi/ARB, diuretic (or loop diuretic) and beta-blocker by also checking possible contraindications.
Source			Holistic patient-centred CAREPATH best practice guideline, Chapter 12.3.2, Table 1 and Table 2
			Link to CarePATH best practice guideline
CARD 28
Summary			Consider dual combination of (i) ACEi/ARB + beta-blocker or CCB; or (ii) CCB + diuretic or beta-blocker; or (iii) beta-blocker + diuretic by also checking possible contraindications.
Detailed description			For CAD patients who do not meet their BP goals on single theraphy, consider dual combination of - ACEi/ARB and beta-blocker; or - ACEi/ARB and CCB; or - CCB and diuretic; or - CCB and beta-blocker; or - Beta-blocker and diuretic by also checking possible contraindications.
Source			Holistic patient-centred CAREPATH best practice guideline, Chapter 12.3.2, Table 1 and Table 2
			Link to CarePATH best practice guideline
CARD 29
Summary			Consider dual combination of ACEi/ARB + CCB, or ACEi/ARB + diuretic (or loop diuretic) by also checking possible contraindications.
Detailed description			For CKD patients who do not meet their BP goals on single theraphy, consider dual combination of - ACEi/ARB and CCB; or - ACEi/ARB and diuretic (or loop diuretic) by also checking possible contraindications.
Source			Holistic patient-centred CAREPATH best practice guideline, Chapter 12.3.2, Table 1 and Table 2
			Link to CarePATH best practice guideline
CARD 30
Summary			Consider dual combination of ACEi/ARB + CCB, or ACEi/ARB + diuretic by also checking possible contraindications.
Detailed description			For most patients (also suitable for HMOD, cerebrovascular disease, diabetes, or PAD) who do not meet their BP goals on single theraphy, consider dual combination of - ACEi/ARB and CCB; or - ACEi/ARB and diuretic by also checking possible contraindications.
Source			Holistic patient-centred CAREPATH best practice guideline, Chapter 12.3.2, Table 1 and Table 2
			Link to CarePATH best practice guideline
CARD 31
Summary			Consider triple combination of ACEi/ARB, beta-blocker, CCB and diuretic by also checking possible contraindications.
Detailed description			For CAD patients who do not meet their BP goals on dual theraphy, consider triple combination of ACEi/ARB, beta-blocker, CCB and diuretic by also checking possible contraindications.
Source			Holistic patient-centred CAREPATH best practice guideline, Chapter 12.3.2, Table 1 and Table 2
			Link to CarePATH best practice guideline
CARD 32
Summary			Consider triple combination of ACEi/ARB, CCB and diuretic (or loop diuretic) by also checking possible contraindications.
Detailed description			For CKD patients who do not meet their BP goals on dual theraphy, consider triple combination of ACEi/ARB, CCB and diuretic (or loop diuretics) by also checking possible contraindications.
Source			Holistic patient-centred CAREPATH best practice guideline, Chapter 12.3.2, Table 1 and Table 2
			Link to CarePATH best practice guideline
CARD 33
Summary			Consider triple combination of ACEi/ARB, CCB and diuretic by also checking possible contraindications.
Detailed description			For most patients (also suitable for HMOD, cerebrovascular disease, diabetes, or PAD) who do not meet their BP goals on dual theraphy, consider triple combination of ACEi/ARB, CCB and diuretic by also checking possible contraindications.
Source			Holistic patient-centred CAREPATH best practice guideline, Chapter 12.3.2, Table 1 and Table 2
			Link to CarePATH best practice guideline
CARD 34
Summary			Consider combination of ACEi/ARB and diuretic (or loop diuretic) and beta-blocker and Mineralocorticoid Receptor Antagonist by also checking possible contraindications.
Detailed description			For HFrEF who do not meet their BP goals on triple theraphy, consider combination of ACEi/ARB and diuretic (or loop diuretic) and beta-blocker and Mineralocorticoid Receptor Antagonist by also checking possible contraindications.
Source			Holistic patient-centred CAREPATH best practice guideline, Chapter 12.3.2, Table 1 and Table 2
			Link to CarePATH best practice guideline
CARD 35
Summary			Consider adding spironolactone (25–50 mg OD) or other diuretic, alpha-blocker, or beta-blocker by also checking possible contraindications.
Detailed description			For most patients (also suitable for HMOD, cerebrovascular disease, diabetes, or PAD) who do not meet their BP goals on triple theraphy, consider adding spironolactone (25–50 mg OD) or other diuretic, alpha-blocker, or beta-blocker by also checking possible contraindications.
Source			Holistic patient-centred CAREPATH best practice guideline, Chapter 12.3.2, Table 1 and Table 2
			Link to CarePATH best practice guideline
CARD 36
Summary			Compelling side effects for Diuretics.
Detailed description			Diuretics (thiazides/thiazide-like, e.g., chlorthalidone and indapamide) has compelling side effects for the patients with gout.
Source			Holistic patient-centred CAREPATH best practice guideline, Chapter 12.3.2, Table 2
			Link to CarePATH best practice guideline
CARD 37
Summary			Possible side effects for Diuretics.
Detailed description			Diuretics (thiazides/thiazide-like, e.g., chlorthalidone and indapamide) has possible side effects for the patients with Metabolic syndrome, Glucose intolerance, Hypercalcaemia or Hypokalaemia.
Source			Holistic patient-centred CAREPATH best practice guideline, Chapter 12.3.2, Table 2
			Link to CarePATH best practice guideline
CARD 38
Summary			Compelling side effects for Beta-Blockers.
Detailed description			Beta-blockers has compelling side effects for the patients with one of the following conditions: asthma or any high-grade sinoatrial or A-V block or bradycardia (heart rate <60 beats per min).
Source			Holistic patient-centred CAREPATH best practice guideline, Chapter 12.3.2, Table 2
			Link to CarePATH best practice guideline
CARD 39
Summary			Possible side effects for Beta-Blockers.
Detailed description			Beta-blockers has possible side effects for the patients with Metabolic syndrome, Glucose intolerance or High physically active patients.
Source			Holistic patient-centred CAREPATH best practice guideline, Chapter 12.3.2, Table 2
			Link to CarePATH best practice guideline
CARD 40
Summary			Possible side effects for Calcium channel blockers (dihydropyridines).
Detailed description			Calcium channel blockers (dihydropyridines) has possible side effects for the patients with Tachyarrhythmia, HFrEF class III or IV, or Pre-existing severe leg oedemas.
Source			Holistic patient-centred CAREPATH best practice guideline, Chapter 12.3.2, Table 2
			Link to CarePATH best practice guideline
CARD 41
Summary			Compelling side effects for Calcium channel blockers (non-dihydropyridines).
Detailed description			Calcium channel blockers (non-dihydropyridines) has compelling side effects for the patients with Severe LV dysfunction (LV ejection fraction <40%) or any high-grade sinoatrial or A-V block, or bradycardia (heart rate <60 beats per min).
Source			Holistic patient-centred CAREPATH best practice guideline, Chapter 12.3.2, Table 2
			Link to CarePATH best practice guideline
CARD 42
Summary			Possible side effects for Calcium channel blockers (non-dihydropyridines).
Detailed description			Calcium channel blockers (non-dihydropyridines) has possible side effects for the patients with Constipation.
Source			Holistic patient-centred CAREPATH best practice guideline, Chapter 12.3.2, Table 2
			Link to CarePATH best practice guideline
CARD 43
Summary			Compelling side effects for Angiotensin-converting enzyme (ACE) inhibitors.
Detailed description			Angiotensin-converting enzyme (ACE) inhibitors has compelling side effects for the patients with Previous angioneurotic oedema or Hyperkalaemia (potassium >5.5 mmol/L) or Bilateral renal artery stenosis.
Source			Holistic patient-centred CAREPATH best practice guideline, Chapter 12.3.2, Table 2
			Link to CarePATH best practice guideline
CARD 44
Summary			Compelling side effects for Angiotensin receptor blockers (ARBs).
Detailed description			Angiotensin receptor blockers (ARBs) has compelling side effects for the patients with Hyperkalaemia (potassium >5.5 mmol/L) or Bilateral renal artery stenosis.
Source			Holistic patient-centred CAREPATH best practice guideline, Chapter 12.3.2, Table 2
			Link to CarePATH best practice guideline
CARD 45
Summary			Possible side effects for Alfa-blockers.
Detailed description			Alfa-blockers has possible side effects for the patients with Orthostatic hypotension.
Source			Holistic patient-centred CAREPATH best practice guideline, Chapter 12.3.2, Table 2
			Link to CarePATH best practice guideline
CARD 46
Summary			Compelling side effects for Beta and αβ-blockers.
Detailed description			In hypertensive patients with bronchial asthma, Beta and αβ-blockers should be avoided.
Source			Holistic patient-centred CAREPATH best practice guideline, Chapter 12.3.2, [pp. 42]
			Link to CarePATH best practice guideline
CARD 47
Summary			Additional treatment need for patient with glucocorticoids therapy.
Detailed description			Massive therapy with glucocorticoids causes an increase in BP. If their administration is unavoidable, CCBs, ACE inhibitors, ARB, Beta-blockers, diuretics or MRA should be used.
Source			Holistic patient-centred CAREPATH best practice guideline, Chapter 12.3.2, [pp. 43]
			Link to CarePATH best practice guideline
CARD 48
Summary			Additional treatment need for patient with erythropoietin, oestrogen, or sympathomimetic treatments.
Detailed description			The use of erythropoietin, estrogen or sympathomimetic drugs including antidepressants may cause an increase in BP. If BP increases during the use of these drugs, a reduction in the dose or discontinuation of administration should be considered. If they cannot be discontinued, CCB, ACE inhibitors, ARB or Alfa-blockers should be used.
Source			Holistic patient-centred CAREPATH best practice guideline, Chapter 12.3.2, [pp. 43]
			Link to CarePATH best practice guideline
CARD 49
Summary			Careful administration of NSAIDs.
Detailed description			Non-steroidal anti-inflammatory drugs (NSAIDs) raise the BP, mainly in this population of older adults, and antagonize the antihypertensive effects of diuretics, Beta-blockers, ACE inhibitors and ARB. Therefore, these drugs must be carefully administered.
Source			Holistic patient-centred CAREPATH best practice guideline, Chapter 12.3.2, [pp. 43]
			Link to CarePATH best practice guideline
Autofill CDS cards
CARD 52
Summary			Consider Bradycardia diagnosis since heart rate value of the patient is less than 60 bpm.
Detailed description			Consider Bradycardia diagnosis since heart rate value of the patient is less than 60 bpm.
Source			Holistic patient-centred CAREPATH best practice guideline, Chapter 12.2 [pp. 40]
			Link to CarePATH best practice guideline
CARD 53
Summary			Consider CKD diagnosis since eGFR value of the patient is less than 60 ml/min.
Detailed description			Consider CKD diagnosis since eGFR value of the patient is less than 60 ml/min.
Source			Holistic patient-centred CAREPATH best practice guideline, Chapter 12.2 [pp. 40]
			Link to CarePATH best practice guideline
CARD 54
Summary			Consider Hyperkalaemia diagnosis since potassium value of the patient is more than 5.5 mmol/L.
Detailed description			Consider Hyperkalaemia diagnosis since potassium value of the patient is more than 5.5 mmol/L.
Source			Holistic patient-centred CAREPATH best practice guideline, Chapter 12.2 [pp. 40]
			Link to CarePATH best practice guideline
CARD 55
Summary			Consider severe LV dysfunction since LV ejection fraction value of the patient is less than 40%.
Detailed description			Consider severe LV dysfunction since LV ejection fraction value of the patient is less than 40%.
Source			Holistic patient-centred CAREPATH best practice guideline, Chapter 12.2 [pp. 40]
			Link to CarePATH best practice guideline
