# Supplementary material for: Transforming evidence-based clinical guidelines into implementable clinical decision support services: the CAREPATH study for multimorbidity management
Source: Front Med (Lausanne). 2024 May 27;11:1386689. doi: 10.3389/fmed.2024.1386689 (PMC11163046; doi:10.3389/fmed.2024.1386689)
Supplement: Supplementary file 9 [file Table_9.XLSX]

## Sheet: Rules
RULE NO	CONTEXT	PURPOSE	TRIGGER	RULE DESCRIPTION	INPUT as Clinical Concepts	OUTPUT
Identification of the rule (number)	Clinical context of the CDS rules, such as target disease combination, stages in clinical process, relevant clinical activity, decision making point, etc..	Purpose of the CDS rules, e.g. for treatment suggestions, poly-pharmacy detection, risk assessment, lifestyle, etc.	Trigger condition of the CDS rules, i.e. when the rules should be triggered.	Detailed description of the CDS rules/algorithm. Could be IF - THEN - ELSE statement, mathematical formula, or a link to more sophisticated description such as flowchart.	What input are needed by the rules? The data elements used by a rule to make inferences. E.g. patient age, gender, blood pressure, medication list, etc. The precise meaning of each clinical concept is needed. Please group them as conditions(diagnosis, symptomps), observatiions (lab results, vital signs), clinicians assessments (that possibly cannot be retrieved from EHRs), Precedures, Family Hist…	What kind of output should the rules produce? The possible actions with the offered choices a decision support module can take. Examples include alert (safe, caution, contraindication), reminder, medication suggestion, care plan goal/activity suggestion, risk report, or just text information.
MD1	All patients	General Recommendation	This CDS will be triggered by AICP during patient visit	Patient does not have [MCI]	Observations: * MCI	ACTIVITIES (Card 1) Recommend Clinician about Cognitive screening tools
MD2	Patient with MCI and functional impairment related to cognition	Assessment - Dementia Profile	This CDS will be triggered by AICP during patient visit	Patient has [MCI] AND [Functional impairment related to cognition]	Observations: * MCI * Presence of functional impairment related to cognition	ACTIVITIES (Card 2) For the diagnosis of dementia, consider the presence of functional impairment related to cognition in the patient.
MD3	Patient with MCI and sleep problems	Assessment - Dementia Profile	This CDS will be triggered by AICP during patient visit	Patient has [MCI] AND [Sleep problems]	Observations: * MCI * Presence of sleep problems	ACTIVITIES (Card 3) For the diagnosis of dementia, consider the presence of sleep problems in the patient.
MD4	Patient with MCI or Mild Dementia, and gait speed result lower than 0.8 m/s	Assessment - Dementia Profile	This CDS will be triggered by AICP during patient visit	Patient has ([MCI] OR [Mild dementia]) AND [Gait speed] < 0.8 m/s	Observations: * MCI * Mild dementia * Gait speed test result	ACTIVITIES (Card 4) Patient is considered at high risk for dementia as his/her gait speed is below 0.8 m/s.
MD5	Patient with Mild Cognitive Impairment (MCI)	Assessment - Diagnosis	This CDS will be triggered by AICP during patient visit	Patient has [MCI]	Observations: * MCI	ACTIVITIES (Card 5) Patient assessment for the presence of functional impairment related to cognition should be considered by clinicians.
MD6	Patient with Mild Cognitive Impairment (MCI)	Assessment - Diagnosis	This CDS will be triggered by AICP during patient visit	Patient has [MCI]	Observations: * MCI	ACTIVITIES (Card 6) Sleep history assessment that may facilitate identification of pre-clinical dementia, or high risk of developing dementia
MD7	Patient with MCI or Mild Dementia	Assessment - Diagnosis	This CDS will be triggered by AICP during patient visit	Patient has [MCI] OR [Mild dementia]	Observations: * MCI * Mild dementia	ACTIVITIES (Card 7) Future dementia assessment using gait speed test.
MD8	Older patient with MCI or Mild dementia	Assessment - Behavioural and neuropsychiatric	This CDS will be triggered by AICP during patient visit	Patient has ([MCI] OR [Mild dementia]) AND [Age] > 65	Demographics: * Age Observations: * MCI * Mild dementia	ACTIVITIES (Card 8) Assessment for behavioural and neuropsychiatric symptoms.
MD9	Older patient with MCI or Mild dementia, and with behavioural and neuropsychiatric symptoms	Assessment - Behavioural and neuropsychiatric	This CDS will be triggered by AICP during patient visit	Patient has ([MCI] OR [Mild dementia]) AND [Age] > 65 AND has [Behavioural and neuropsychiatric symptoms]	Demographics: * Age Observations: * MCI * Mild dementia * Behavioural and neuropsychiatric symptoms	ACTIVITIES (Card 9) Consider environmental adaptations.
MD10	Older patient with MCI or Mild dementia, and with behavioural and neuropsychiatric symptoms	Assessment - Behavioural and neuropsychiatric	This CDS will be triggered by AICP during patient visit	Patient has ([MCI] OR [Mild dementia]) AND [Age] > 65 AND has [Behavioural and neuropsychiatric symptoms]	Demographics: * Age Observations: * MCI * Mild dementia * Behavioural and neuropsychiatric symptoms	ACTIVITIES (Card 10) Check patient access to psychosocial and environmental interventions for distress.
MD11	Patient has Alzheimer and it is not uncertain or suspected	Alzheimer Severity	This CDS will be triggered by AICP during patient visit	Patient has [Alzheimer] and does not have [Uncertain diagnosis for Alzheimer's disease]	Conditions: * Alzheimer's disease Observations: * Uncertain diagnosis for Alzheimer's disease	ACTIVITIES (Card 11) Determine the severity of Alzheimer's disease.
MD12	Patient has Alzheimer and it is not uncertain or suspected	Alzheimer Severity	This CDS will be triggered by AICP during patient visit	Patient has [Alzheimer] and does not have [Uncertain diagnosis for Alzheimer's disease]	Conditions: * Alzheimer's disease Observations: * Uncertain diagnosis for Alzheimer's disease	ACTIVITIES (Card 12) Considerations in assessing the severity of Alzheimer's disease.
MD13	Patient with MCI or Mild Dementia, and personality or behaviour change	Questionnaire	This CDS will be triggered by AICP during patient visit	Patient has ([MCI] OR [Mild dementia]) AND ([Personality change] OR [Behaviour change])	Observations: * MCI * Mild dementia * Personality change * Behaviour change	ACTIVITIES (Card 13) Considerations an objective assessment of the behavioural and psychological symptoms of dementia.
MD14	Patient with MCI or Mild Dementia, and mood change	Questionnaire	This CDS will be triggered by AICP during patient visit	Patient has ([MCI] OR [Mild dementia]) AND [Mood change]	Observations: * MCI * Mild dementia * Mood change	ACTIVITIES (Card 14) Considerations an objective assessment with the Patient Health Questionnaire-9 following a mood change.
MD15	Patient with MCI or Mild Dementia	General Recommendation	This CDS will be triggered by AICP during patient visit	Patient has [MCI] OR [Mild dementia]	Observations: * MCI * Mild dementia	ACTIVITIES (Card 15) Patient assessment for vascular risk factors.
MD16	Alzheimer's disease diagnosis is uncertain and suspected	General Recommendation	This CDS will be triggered by AICP during patient visit	Patient has [Uncertain diagnosis for Alzheimer's disease]	Observations: * Uncertain diagnosis for Alzheimer's disease	ACTIVITIES (Card 16) Suggestion 1: Consider performing FDG-PET Suggestion 2: Consider Perfusion SPECT Suggestion 3: Consider an Order for Tau protein/Amyloid beta 42 peptide
MD17	Patient with Mild dementia	General Recommendation	This CDS will be triggered by AICP during patient visit	Patient has [Mild dementia]	Observations: * Mild dementia	ACTIVITIES (Card 17) Consider before starting treatment for distress in people living with dementia.
MD18	Patient with MCI or Mild dementia	General Recommendation	This CDS will be triggered by AICP during patient visit	Patient has [MCI] OR [Mild dementia]	Observations: * MCI * Mild dementia	ACTIVITIES (Card 18) Recommendations to consider when visiting older adults with MCI or mild dementia.
MD19	Patient with MCI or Mild dementia	General Recommendation	This CDS will be triggered by AICP during patient visit	Patient has [MCI] OR [Mild dementia]	Observations: * MCI * Mild dementia	ACTIVITIES (Card 19) Ensuring about patients and family members or carers access to dementia service.
MD20	Patient with MCI or Mild dementia	General Recommendation	This CDS will be triggered by AICP during patient visit	Patient has [MCI] OR [Mild dementia]	Observations: * MCI * Mild dementia	ACTIVITIES (Card 20) Plan for ADL. Suggestion 1: Refferal to occupational therapist
MD21	Patient with MCI or Mild dementia	General Recommendation	This CDS will be triggered by AICP during patient visit	Patient has [MCI] OR [Mild dementia]	Observations: * MCI * Mild dementia	ACTIVITIES (Card 21) Keep the environment at home safe.
MD22	Older patient with MCI or Mild dementia	General Recommendation	This CDS will be triggered by AICP during patient visit	Patient has ([MCI] OR [Mild dementia]) AND [Age] > 65	Demographics: * Age Observations: * MCI * Mild dementia	ACTIVITIES (Card 22) Encourage carers to improve cognitive functioning of older adults with mild dementia
MD23	Older patient with MCI or Mild dementia, and with sleep problems	General Recommendation	This CDS will be triggered by AICP during patient visit	Patient has ([MCI] OR [Mild dementia]) AND [Age] > 65 AND has [Sleep problems]	Demographics: * Age Observations: * MCI * Mild dementia * Sleep problems	ACTIVITIES (Card 23) Check patient access to psychosocial and environmental interventions for distress. Suggestion 1: Educational material on sleep hygiene.
MD24	Older patient with MCI or Mild dementia, and with sleep problems	General Recommendation	This CDS will be triggered by AICP during patient visit	Patient has ([MCI] OR [Mild dementia]) AND [Age] > 65	Demographics: * Age Observations: * MCI * Mild dementia	ACTIVITIES (Card 24) Assess the impact on the carer and the carer’s needs to ensure necessary support and resources.
MD25	Patient with MCI	Follow up visit	This CDS will be triggered by AICP during patient visit	Patient has [MCI]	Observations: * MCI	ACTIVITIES (Card 25) Plan follow-up visit in 6 months Suggestion 1: Consider setting a follow-up appointment in 6 months to monitor for changes in cognitive status.
MD26	Patient using Antipsychotics	Follow up visit	This CDS will be triggered by AICP during patient visit	Patient is using [Antipsychotics]	Medications: * Antipsychotics	ACTIVITIES (Card 26) Plan follow-up visit in 6 weeks Suggestion 1: Reassess the patient on Antipsychotics at least every 6 weeks, to check whether they still need medication.
MD27	Older patient with MCI or Mild dementia	Medication Treatment	This CDS will be triggered by AICP during patient visit	Patient has ([MCI] OR [Mild dementia]) AND [Age] > 65	Demographics: * Age Observations: * MCI * Mild dementia	ACTIVITIES (Card 27) Wean patients from medications that can contribute to cognitive impairment where feasible.
MD28	Older patient with Mild dementia	Medication Treatment	This CDS will be triggered by AICP during patient visit	Patient has ([MCI] OR [Mild dementia]) AND [Age] > 65 AND not using [Opioids] AND doest not have ([Sign of pain] or [Suspicion of medication side effects])	Demographics: * Age Observations: * MCI * Mild dementia * Sign of pain * Suspicion of medication side effects Medications: * Opioids	ACTIVITIES (Card 28) Consider discontinuation of opioids.
MD29	Patient with MCI	Medication Treatment	This CDS will be triggered by AICP during patient visit	Patient has [MCI]	Observations: * MCI Medications: * AChE inhibitors	ACTIVITIES (Card 29) Counsel the patients and families that there are no pharmacologicordietary agents currently shown to have symptomatic cognitive benefit in MCI, and may choose not to offer acetylcholinesterase (AChE) inhibitors.
MD30	Patient using Acetylcholinesterase (AChE) inhibitors	Medication Treatment	This CDS will be triggered on medication list is update	Patient is using [AChE inhibitors]	Medications: * AChE inhibitors	ACTIVITIES (Card 30) Considerations when offering acetylcholinesterase (AChE) inhibitors.
MD31	Patient has Alzheimer and it is not uncertain or suspected and Alzheimer severity is Mild to moderate	Medication Treatment	This CDS will be triggered by AICP during patient visit	Patient has [Alzheimer] AND does not have [Uncertain diagnosis for Alzheimer's disease] AND [Alzheimer Severity] is [mild-to-moderate]	Conditions: * Alzheimer's disease Observations: * Uncertain diagnosis for Alzheimer's disease * Alzheimer Severity	ACTIVITIES (Card 31) Consider starting monotherapy with donepezil, galantamine or rivastigmine for managing mild to moderate Alzheimer's disease.
MD32	Patient has Alzheimer and it is not uncertain or suspected and Alzheimer severity is severe or Alzheimer severity is disease with intolerance or contraindication to AChE inhibitors	Medication Treatment	This CDS will be triggered by AICP during patient visit	Patient has [Alzheimer] AND does not have [Uncertain diagnosis for Alzheimer's disease] AND ([Alzheimer Severity] is [mild-to-moderate] AND has ([Intolerance to AChE inhibitors] OR [Contraindication to AChE inhibitors])) OR ([Alzheimer Severity] is [severe]))	Conditions: * Alzheimer's disease Observations: * Uncertain diagnosis for Alzheimer's disease * Alzheimer Severity * Intolerance to AChE inhibitors * Contraindication to AChE inhibitors	ACTIVITIES (Card 32) Consider starting Memantine monotherapy for managing Alzheimer's disease for people with moderate Alzheimer's disease who are intolerant of or have a contraindication to AChE inhibitors or with severe Alzheimer's disease.
MD33	Patient has Alzheimer and it is not uncertain or suspected and is using Acetylcholinesterase (AChE) inhibitors	Medication Treatment	This CDS will be triggered on medication list is update	Patient has [Alzheimer] AND does not have [Uncertain diagnosis for Alzheimer's disease] AND is using [AChE inhibitors]	Conditions: * Alzheimer's disease Observations: * Uncertain diagnosis for Alzheimer's disease Medications: * AChE inhibitors	ACTIVITIES (Card 33) Do not stop AChE inhibitors in people with Alzheimer's disease because of disease severity alone.
MD34	Older patient with MCI or Mild dementia, and with behavioural and neuropsychiatric symptoms, and at risk of harming themselves or others or experiencing agitation, hallucinations or delusions, and does not have delirium	Medication Treatment	This CDS will be triggered on medication list is update	Patient has ([MCI] OR [Mild dementia]) AND [Age] > 65 AND [Behavioural and neuropsychiatric symptoms] AND ([Risk of harming themselves or others] OR [Agitation] OR [Hallucinations] OR [Delusions]) AND does not have [Delirium]	Demographics: * Age Observations: * MCI * Mild dementia * Behavioural and neuropsychiatric symptoms * Risk of harming themselves or others Conditions: * Agitation * Hallucinations * Delusions * Delirium	ACTIVITIES (Card 34) Consider starting Antipsychotics with the lowest effective dose and for the shortest possible time. Avoid Haloperidol and use Risperidone or Quetiapine.
MD35	Older patient with MCI or Mild dementia, and with behavioural and neuropsychiatric symptoms, and at risk of harming themselves or others or experiencing agitation, hallucinations or delusions, and have delirium	Medication Treatment	This CDS will be triggered on medication list is update	Patient has ([MCI] OR [Mild dementia]) AND [Age] > 65 AND [Behavioural and neuropsychiatric symptoms] AND ([Risk of harming themselves or others] OR [Agitation] OR [Hallucinations] OR [Delusions]) AND has [Delirium]	Demographics: * Age Observations: * MCI * Mild dementia * Behavioural and neuropsychiatric symptoms * Risk of harming themselves or others Conditions: * Agitation * Hallucinations * Delusions * Delirium	ACTIVITIES (Card 35) Consider starting Antipsychotics with the lowest effective dose and for the shortest possible time.
MD36	Patients with Mild dementia	Medication Treatment	This CDS will be triggered on medication list is update	Patient has [Mild dementia] AND [Agitation] AND [Aggression]	Observations: * Mild dementia Conditions: * Agitation * Aggression	ACTIVITIES (Card 36) Do not offer Valproate or Diazepam to manage agitation or aggression in people living with dementia, unless it is indicated for another condition.
MD37	Patient with MCI or Mild Dementia	Medication Treatment	This CDS will be triggered on medication list is update	Patient has [MCI] OR [Mild dementia]	Observations: * MCI * Mild dementia	ACTIVITIES (Card 37) Do not routinely offer antidepressants to manage mild to moderate depression in people living with MCI or mild dementia, unless they are indicated for a pre-existing severe mental health problem.
MD38	Patient has Alzheimer and it is not uncertain or suspected and Sleep disorders (insomnia)	Medication Treatment	This CDS will be triggered on medication list is update	Patient has [Alzheimer] AND does not have [Uncertain diagnosis for Alzheimer's disease] AND has [Sleep disorders (insomnia)]	Conditions: * Alzheimer's disease * Sleep disorders (insomnia) Observations: * Uncertain diagnosis for Alzheimer's disease	ACTIVITIES (Card 38) Do not offer melatonin to manage insomnia.

## Sheet: Clinical Concepts
CONDITIONS (Diagnosis and Symptoms)
Terms/concepts used in guidelines	Coding System	Code	Designation	Category	Possible Source
Dementia	ICD-10	F00-03	Dementia	diagnosis	EHR via TIS/SIS (Physicians will be able to confirm/amend via AICP)
Alzheimer's disease	ICD-10	G30	Alzheimer disease	diagnosis	EHR via TIS/SIS (Physicians will be able to confirm/amend via AICP)
Mild Cognitive Impairment	ICD-10	G31.84	Mild cognitive impairment	diagnosis	EHR via TIS/SIS (Physicians will be able to confirm/amend via AICP)
Sleep disorders (insomnia)	ICD-10	G47	Sleep disorders	diagnosis	EHR via TIS/SIS (Physicians will be able to confirm/amend via AICP)
Agitation	ICD-10	R45.1	Restlessness and agitation	symptom	EHR via TIS/SIS (Physicians will be able to confirm/amend via AICP)
Aggression	ICD-10	R45.4	Irritability and anger	symptom	EHR via TIS/SIS (Physicians will be able to confirm/amend via AICP)
Hallucinations	ICD-10	R44. 3	Hallucinations, unspecified	symptom	EHR via TIS/SIS (Physicians will be able to confirm/amend via AICP)
Delusions	ICD-10	F22	Delusional disorders	symptom	EHR via TIS/SIS (Physicians will be able to confirm/amend via AICP)
Delirium	ICD-10	F05	Delirium, not induced by alcohol and other psychoactive substances	symptom	EHR via TIS/SIS (Physicians will be able to confirm/amend via AICP)
OBSERVATIONS (Lab tests, Vital Signs)
Terms/concepts used in guidelines	Coding System	Code	Designation	Unit	Possible Source
FDG-PET	LOINC	87905-6	PET+CT Guidance for localization of tumor of Head and Neck		EHR via TIS/SIS (Physicians will be able to confirm/amend via AICP)
Perfusion SPECT	LOINC	39632-5	SPECT Brain		EHR via TIS/SIS (Physicians will be able to confirm/amend via AICP)
Tau protein/Amyloid beta 42 peptide in Cerebral spinal fluid	LOINC	41027-4	Tau protein/Amyloid beta 42 peptide [Ratio] in Cerebral spinal fluid	Ratio	EHR via TIS/SIS (Physicians will be able to confirm/amend via AICP)
OBSERVATIONS (Assessments)
Terms/concepts used in guidelines	Coding System	Code	Designation	Unit	Possible Source
Mild Cognitive Impairment	SNOMED	386805003	Mild Cognitive Impairment	Yes/No	EHR via TIS/SIS (Physicians will be able to confirm/amend via AICP)
Mild dementia	SNOMED	428051000124108	Mild dementia	Yes/No	Amend via AICP
Severe dementia	SNONED	428351000124105	Severe dementia	Yes/No	Amend via AICP
Gait speed	SNOMED	724237005	Gait speed	m/s	EHR via TIS/SIS (Physicians will be able to confirm/amend via AICP), H/HMP
Functional impairment related to cognition	http://kroniq.srdc.com.tr/fhir/CodeSystem/observation-code	functional-impairment-related-to-cognition	Functional impairment related to cognition	Yes/No	AICP
Sleep problems	http://kroniq.srdc.com.tr/fhir/CodeSystem/observation-code	sleep-problems	Sleep problems	Yes/No	AICP
Personality change	SNOMED	102943000	Personality change (finding)	Yes/No	AICP
Behaviour change	SNOMED	315244000	Change in behavior (observable entity)	Yes/No	AICP
Mood change	SNOMED	18963009	Mood swings (finding)	Yes/No	AICP
Neuropsychiatric Inventory	http://kroniq.srdc.com.tr/fhir/CodeSystem/questionnaire-code	npi-q	Neuropsychiatric Inventory	{score}	AICP
Mild Behavioural Impairment Checklist	http://kroniq.srdc.com.tr/fhir/CodeSystem/questionnaire-code	mbi-c	Mild Behavioural Impairment Checklist	{score}	AICP
Patient Health Questionnaire-9	LOINC	44261-6	Patient Health Questionnaire-9 (PHQ-9)	{score}	AICP
Uncertain diagnosis for Alzheimer's disease	http://kroniq.srdc.com.tr/fhir/CodeSystem/observation-code	uncertain-alzheimers-diagnosis	Uncertain diagnosis for Alzheimer's disease	Yes/No	AICP
Behavioural and neuropsychiatric symptoms	SNOMED	10171000132106	Behavioral and psychological symptoms of dementia (finding)	Yes/No	AICP
Risk of harming themselves or others	http://kroniq.srdc.com.tr/fhir/CodeSystem/observation-code	risk-of-harming-themselves-or-others	Risk of harming themselves or others	Yes/No	AICP
Intolerance to AChE inhibitors	http://kroniq.srdc.com.tr/fhir/CodeSystem/observation-code	intolerance-to-ache-inhibitors	Intolerance to AChE inhibitors	Yes/No	AICP
Contraindication to AChE inhibitors	http://kroniq.srdc.com.tr/fhir/CodeSystem/observation-code	contraindication-to-ache-inhibitors	Contraindication to AChE inhibitors	Yes/No	AICP
Sign of pain	SNOMED	22253000	Pain	Yes/No	EHR via TIS/SIS (Physicians will be able to confirm/amend via AICP)
Suspicion of medication side effects	SNOMED	401207004	Medication side effects present	Yes/No	EHR via TIS/SIS (Physicians will be able to confirm/amend via AICP)
Alzheimer Severity	http://kroniq.srdc.com.tr/fhir/CodeSystem/observation-code	alzheimer-severity	Severity of Alzheimer's disease	(Alzheimer severity values)	AICP
VALUE SETS
Value set name	Coding System	Code	Designation
Alzheimer severity values	SNOMED	255604002	Mild
	SNOMED	371923003	Mild to moderate
	SNOMED	6736007	Moderate
	SNOMED	371924009	Moderate to severe
	SNOMED	24484000	Severe
MEDICATIONS
Terms/concepts used in guidelines	Coding System	Code	Designation		Possible Source
Opioids	ATC	N02A	Opioids		EHR via TIS/SIS (Physicians will be able to confirm/amend via AICP)
Acetylcholinesterase (AChE) inhibitors	ATC	N06DA	Anticholinesterases		EHR via TIS/SIS (Physicians will be able to confirm/amend via AICP)
Memantine	ATC	N06DX01	Memantine		EHR via TIS/SIS (Physicians will be able to confirm/amend via AICP)
Antipsychotics	ATC	N05A	Antipsychotics		EHR via TIS/SIS (Physicians will be able to confirm/amend via AICP)
Valproate	ATC	N03AG01	Valproic acid		EHR via TIS/SIS (Physicians will be able to confirm/amend via AICP)
Diazepam	ATC	N05BA01	Diazepam		EHR via TIS/SIS (Physicians will be able to confirm/amend via AICP)
Antidepressants	ATC	N06A	Antidepressants		EHR via TIS/SIS (Physicians will be able to confirm/amend via AICP)
Melatonin	ATC	N05CH01	Melatonin		EHR via TIS/SIS (Physicians will be able to confirm/amend via AICP)

## Sheet: CDSHookCards
CARD 1
Summary			Consider using tools for early identification of Mild Cognitive Impairment (MCI).
Detailed description			Cognitive screening tools exist specifically for the early identification of MCI, like de Montreal Cognitive Assessment (MoCA).
Source			* Holistic patient-centred CAREPATH best practice guideline, Chapter 5.1 [pp. 19] * Ismail Z, Black SE, Camicioli R, Chertkow H, Herrmann N, Laforce RJ, et al. Recommendations of the 5th Canadian Consensus Conference on the diagnosis and treatment of dementia. Alzheimers Dement [Internet]. 2020 Aug;16(8):1182–95. Available from: https://doi.org/10.1002/alz.12105
			Link to CarePATH best practice guideline
CARD 2
Summary			For the diagnosis of dementia, consider the presence of functional impairment related to cognition in the patient.
Detailed description			For patients with Mild Cognitive Impairment (MCI), clinicians should assess for the presence of functional impairment related to cognition before giving a diagnosis of dementia and a medical evaluation for MCI risk factors that are potentially modifiable.
Source			* Holistic patient-centred CAREPATH best practice guideline, Chapter 5.1 [ pp. 19] * Ismail Z, Black SE, Camicioli R, Chertkow H, Herrmann N, Laforce RJ, et al. Recommendations of the 5th Canadian Consensus Conference on the diagnosis and treatment of dementia. Alzheimers Dement [Internet]. 2020 Aug;16(8):1182–95. Available from: https://doi.org/10.1002/alz.12105
			Link to CarePATH best practice guideline
CARD 3
Summary			For the diagnosis of dementia, consider the presence of sleep problems in the patient.
Detailed description			For patients with Mild Cognitive Impairment (MCI), a careful sleep history, including assessment of sleep time, insomnia, daytime sleepiness, napping, and REM sleep behaviour disorder may facilitate identification of pre-clinical dementia, or high risk of developing dementia, and should be included in the assessments.
Source			* Holistic patient-centred CAREPATH best practice guideline, Chapter 5.1 [ pp. 19] * Ismail Z, Black SE, Camicioli R, Chertkow H, Herrmann N, Laforce RJ, et al. Recommendations of the 5th Canadian Consensus Conference on the diagnosis and treatment of dementia. Alzheimers Dement [Internet]. 2020 Aug;16(8):1182–95. Available from: https://doi.org/10.1002/alz.12105
			Link to CarePATH best practice guideline
CARD 4
Summary			Patient is considered at high risk for dementia as his/her gait speed is below 0.8 m/s.
Detailed description			There is strong evidence that slower gait speed is associated with future dementia, in population studies. When gait speed (cut-off gait speed below 0.8 m/s) is coupled with cognitive impairment (subjective or objective) the risk is higher.
Source			* Holistic patient-centred CAREPATH best practice guideline, Chapter 5.1 [ pp. 19] * Ismail Z, Black SE, Camicioli R, Chertkow H, Herrmann N, Laforce RJ, et al. Recommendations of the 5th Canadian Consensus Conference on the diagnosis and treatment of dementia. Alzheimers Dement [Internet]. 2020 Aug;16(8):1182–95. Available from: https://doi.org/10.1002/alz.12105
			Link to CarePATH best practice guideline
CARD 5
Summary			Assess for the presence of functional impairment related to cognition before giving a diagnosis of dementia.
Detailed description			For patients with Mild Cognitive Impairment (MCI), clinicians should assess for the presence of functional impairment related to cognition before giving a diagnosis of dementia and a medical evaluation for MCI risk factors that are potentially modifiable.
Source			* Holistic patient-centred CAREPATH best practice guideline, Chapter 5.1 [ pp. 19] * Ismail Z, Black SE, Camicioli R, Chertkow H, Herrmann N, Laforce RJ, et al. Recommendations of the 5th Canadian Consensus Conference on the diagnosis and treatment of dementia. Alzheimers Dement [Internet]. 2020 Aug;16(8):1182–95. Available from: https://doi.org/10.1002/alz.12105
			Link to CarePATH best practice guideline
CARD 6
Summary			Make a careful sleep history assessment that may facilitate identification of pre-clinical dementia, or high risk of developing dementia.
Detailed description			For patients with Mild Cognitive Impairment (MCI), a careful sleep history, including assessment of sleep time, insomnia, daytime sleepiness, napping, and REM sleep behaviour disorder may facilitate identification of pre-clinical dementia, or high risk of developing dementia, and should be included in the assessments.
Source			* Holistic patient-centred CAREPATH best practice guideline, Chapter 5.1 [ pp. 19] * Ismail Z, Black SE, Camicioli R, Chertkow H, Herrmann N, Laforce RJ, et al. Recommendations of the 5th Canadian Consensus Conference on the diagnosis and treatment of dementia. Alzheimers Dement [Internet]. 2020 Aug;16(8):1182–95. Available from: https://doi.org/10.1002/alz.12105
			Link to CarePATH best practice guideline
CARD 7
Summary			Testing gait speed is recommended in clinics in those patients with MCI or mild dementia.
Detailed description			There is strong evidence that slower gait speed is associated with future dementia, in population studies. The clinical guideline recommends testing gait speed in clinics in those patients with MCI or mild dementia.
Source			* Holistic patient-centred CAREPATH best practice guideline, Chapter 5.1 [ pp. 19] * Ismail Z, Black SE, Camicioli R, Chertkow H, Herrmann N, Laforce RJ, et al. Recommendations of the 5th Canadian Consensus Conference on the diagnosis and treatment of dementia. Alzheimers Dement [Internet]. 2020 Aug;16(8):1182–95. Available from: https://doi.org/10.1002/alz.12105
			Link to CarePATH best practice guideline
CARD 8
Summary			Consider assessment for behavioural and neuropsychiatric symptoms, and treat with both pharmacologic and nonpharmacologic approaches when indicated.
Detailed description			In older adults with MCI, recommend cognitive interventions when considered. Assess for behavioural and neuropsychiatric symptoms in MCI and mild dementia, and treat with both pharmacologic and nonpharmacologic approaches when indicated. As initial and ongoing management, offer psychosocial and environmental interventions to reduce distress in people living with MCI or dementia.
Source			* Holistic patient-centred CAREPATH best practice guideline, Chapter 5.3.1 [ pp. 21] * Petersen RC, Lopez O, Armstrong MJ, Getchius TSD, Ganguli M, Gloss D, et al. Practice guideline update summary: Mild cognitive impairment: Report of the Guideline Development, Dissemination, and Implementation Subcommittee of the American Academy of Neurology. Neurology [Internet]. 2018 Jan;90(3):126–35. Availa…
			Link to CarePATH best practice guideline
CARD 9
Summary			Consider environmental adaptations.
Detailed description			In multimorbid older adults with MCI or mild dementia, and behavioural and neuropsychiatric symptoms, consider environmental adaptations such as appropriate seating, safe wandering areas, signs (e.g. ‘no exit’ sign on the street door or signpost to toilet). Encourage soothing, calming, or distracting strategies. Suggest an activity the person enjoys (e.g. going for a walk, listening to music, eng…
Source			* Holistic patient-centred CAREPATH best practice guideline, Chapter 5.3.1 [ pp. 22] * World Health Organization. mhGAP Intervention Guide for Mental, Neurological and Substance Use Disorders in Non-Specialized Health Settings: Mental Health Gap Action Programme (mhGAP) - Version 2.0 [Internet]. Geneva; 2019. Available from: https://www.who.int/publications/i/item/9789241549790
			Link to CarePATH best practice guideline
CARD 10
Summary			Check patient access to psychosocial and environmental interventions for distress.
Detailed description			Ensure that older adults living with MCI or mild dementia have access to psychosocial and environmental interventions for distress when having behavioural and neuropsychiatric symptoms.
Source			* Holistic patient-centred CAREPATH best practice guideline, Chapter 5.3.1 [ pp. 22] * National Institute for Health and Care Excellence. Dementia: Assessment, management and support for people living with dementia and their carers. NICE Guideline [NG97] [Internet]. London; 2018 Jun. Available from: https://www.nice.org.uk/guidance/ng97
			Link to CarePATH best practice guideline
CARD 11
Summary			Take into account any physical, sensory or learning disabilities, or communication difficulties when using assessment scales to determine the severity of Alzheimer's disease.
Detailed description			When using assessment scales to determine the severity of Alzheimer's disease, healthcare professionals should take into account any physical, sensory or learning disabilities, or communication difficulties that could affect the results and make any adjustments they consider appropriate.
Source			* Holistic patient-centred CAREPATH best practice guideline, Chapter 5.1 [ pp. 19] * National Institute for Health and Care Excellence. Dementia: Assessment, management and support for people living with dementia and their carers. NICE Guideline [NG97] [Internet]. London; 2018 Jun. Available from: https://www.nice.org.uk/guidance/ng97
			Link to CarePATH best practice guideline
CARD 12
Summary			Considerations in assessing the severity of Alzheimer's disease.
Detailed description			When assessing the severity of Alzheimer's disease and the need for treatment, healthcare professionals should not rely solely on cognition scores in circumstances in which it would be inappropriate to do so.
Source			* Holistic patient-centred CAREPATH best practice guideline, Chapter 5.3 [ pp. 20] * National Institute for Health and Care Excellence. Dementia: Assessment, management and support for people living with dementia and their carers. NICE Guideline [NG97] [Internet]. London; 2018 Jun. Available from: https://www.nice.org.uk/guidance/ng97
			Link to CarePATH best practice guideline
CARD 13
Summary			Consider an objective assessment of the behavioural and psychological symptoms of dementia with the patient and a family member using the short version of the Neuropsychiatric Inventory, Mild Behavioural Impairment Checklist.
Detailed description			If a personality or behaviour change has been observed, an objective assessment of the behavioural and psychological symptoms of dementia with the patient and a family member using the short version of the Neuropsychiatric Inventory, Mild Behavioural Impairment Checklist, should be performed.
Source			* Holistic patient-centred CAREPATH best practice guideline, Chapter 5.1 [ pp. 19] * Ismail Z, Black SE, Camicioli R, Chertkow H, Herrmann N, Laforce RJ, et al. Recommendations of the 5th Canadian Consensus Conference on the diagnosis and treatment of dementia. Alzheimers Dement [Internet]. 2020 Aug;16(8):1182–95. Available from: https://doi.org/10.1002/alz.12105
			Link to CarePATH best practice guideline
CARD 14
Summary			Consider an objective assessment with the Patient Health Questionnaire-9 following a mood change.
Detailed description			If a mood change has been observed, an objective assessment with the Patient Health Questionnaire-9, should be performed.
Source			* Holistic patient-centred CAREPATH best practice guideline, Chapter 5.1 [ pp. 19] * Ismail Z, Black SE, Camicioli R, Chertkow H, Herrmann N, Laforce RJ, et al. Recommendations of the 5th Canadian Consensus Conference on the diagnosis and treatment of dementia. Alzheimers Dement [Internet]. 2020 Aug;16(8):1182–95. Available from: https://doi.org/10.1002/alz.12105
			Link to CarePATH best practice guideline
CARD 15
Summary			Consider assessment for vascular risk factors, and manage them as prevention of cerebrovascular pathology, that may impact on the progression of dementia.
Detailed description			It is recommended to assess for vascular risk factors, and manage them as prevention of cerebrovascular pathology, that may impact on the progression of dementia.
Source			* Holistic patient-centred CAREPATH best practice guideline, Chapter 5.1 [ pp. 19] * Frederiksen KS, Cooper C, Frisoni GB, Frölich L, Georges J, Kramberger MG, et al. A European Academy of Neurology guideline on medical management issues in dementia. Eur J Neurol [Internet]. 2020 Oct;27(10):1805–20. Available from: https://doi.org/10.1111/ene.14412
			Link to CarePATH best practice guideline
CARD 16
Summary			Diagnositic considerations in case Alzheimer's disease is suspected.
Detailed description			If the diagnosis is uncertain and Alzheimer's disease is suspected, consider either: * FDG-PET (fluorodeoxyglucose-positron emission tomography- Computed Tomography). * Perfusion SPECT (Single-Photon Emission Computed Tomography) if FDG-PET is unavailable, or * Examining cerebrospinal fluid for either total tau or total tau and phosphorylated-tau 181 and either amyloid β 1-42 or amyloid β 1-42, a…
Source			* Holistic patient-centred CAREPATH best practice guideline, Chapter 5.2, [pp. 20] * Petersen RC, Lopez O, Armstrong MJ, Getchius TSD, Ganguli M, Gloss D, et al. Practice guideline update summary: Mild cognitive impairment: Report of the Guideline Development, Dissemination, and Implementation Subcommittee of the American Academy of Neurology. Neurology [Internet]. 2018 Jan;90(3):126–35. Availabl…
			Link to CarePATH best practice guideline
Suggestion 1
ACTION1	type	create
	description	Consider ordering FDG-PET (Fluorodeoxyglucose-positron emission tomography - Computed Tomography).
	resource	Service Request	status	draft
			extension	http://kroniq.srdc.com.tr/fhir/StructureDefinition/title | FDG-PET test
			intent	proposal
			occuranceDateTime	{{Today+1 month}}
			category	http://www.kroniq.srdc.com.tr/fhir/care-plan-activity-category | lab-request | Lab Request
			code	LOINC | 87905-6 | PET+CT Guidance for localization of tumor of Head and Neck
			performerType	-
			performer	Patient
			text.status	generated
			text.div	Have FDG-PET (Fluorodeoxyglucose-positron emission tomography - Computed Tomography) before the control visit
Suggestion 2
ACTION1	type	create
	description	Consider ordering Perfusion SPECT (Single-Photon Emission Computed Tomography).
	resource	Service Request	status	draft
			extension	http://kroniq.srdc.com.tr/fhir/StructureDefinition/title | SPECT test
			intent	proposal
			occuranceDateTime	{{Today+1 month}}
			category	http://www.kroniq.srdc.com.tr/fhir/care-plan-activity-category | lab-request | Lab Request
			code	LOINC | 39632-5 | SPECT Brain
			performerType	-
			performer	Patient
			text.status	generated
			text.div	Have Perfusion SPECT (Single-Photon Emission Computed Tomography) before the control visit
Suggestion 3
ACTION1	type	create
	description	Consider ordering Tau protein/Amyloid beta 42 peptide in Cerebral spinal fluid.
	resource	Service Request	status	draft
			extension	http://kroniq.srdc.com.tr/fhir/StructureDefinition/title | Tau protein/Amyloid beta 42 peptide in Cerebral spinal fluid test
			intent	proposal
			occuranceDateTime	{{Today+1 month}}
			category	http://www.kroniq.srdc.com.tr/fhir/care-plan-activity-category | lab-request | Lab Request
			code	LOINC | 41027-4 | Tau protein/Amyloid beta 42 peptide [Ratio] in Cerebral spinal fluid
			performerType	-
			performer	Patient
			text.status	generated
			text.div	Have Tau protein/Amyloid beta 42 peptide in Cerebral spinal fluid before the control visit
CARD 17
Summary			Conduct a structured assessment before starting non-pharmacological or pharmacological treatment for distress in people living with dementia.
Detailed description			Before starting non-pharmacological or pharmacological treatment for distress in people living with dementia, conduct a structured assessment to: explore possible reasons for their distress and check for and address clinical or environmental causes (for example pain, infections, delirium or inappropriate care). Identify events (e.g. shopping at busy market) or factors (e.g. going out alone) that …
Source			* Holistic patient-centred CAREPATH best practice guideline, Chapter 5.3 [ pp. 20] * National Institute for Health and Care Excellence. Dementia: Assessment, management and support for people living with dementia and their carers. NICE Guideline [NG97] [Internet]. London; 2018 Jun. Available from: https://www.nice.org.uk/guidance/ng97 * World Health Organization. mhGAP Intervention Guide for Ment…
			Link to CarePATH best practice guideline
CARD 18
Summary			Ask older adults with MCI or mild dementia whether they wish to know the diagnosis and with whom it should be shared.
Detailed description			Tailor the explanation of the illness so that they can understand and retain the information, and give basic information like “dementia is an illness of the brain and tends to get worse over time”, “although there is no cure, there is much that can be done to help and support the person and the family”, or “many specific concerns and behaviours can be managed as they arise”.
Source			* Holistic patient-centred CAREPATH best practice guideline, Chapter 5.3.1 [ pp. 21] * World Health Organization. mhGAP Intervention Guide for Mental, Neurological and Substance Use Disorders in Non-Specialized Health Settings: Mental Health Gap Action Programme (mhGAP) - Version 2.0 [Internet]. Geneva; 2019. Available from: https://www.who.int/publications/i/item/9789241549790
			Link to CarePATH best practice guideline
CARD 19
Summary			Ensure that patients and family members or carers have access to a memory or dementia service.
Detailed description			Ensure that patients and family members or carers (as appropriate) have access to a memory service or equivalent hospital- or primary-care-based multidisciplinary dementia service.
Source			* Holistic patient-centred CAREPATH best practice guideline, Chapter 5.3.1 [ pp. 21] * National Institute for Health and Care Excellence. Dementia: Assessment, management and support for people living with dementia and their carers. NICE Guideline [NG97] [Internet]. London; 2018 Jun. Available from: https://www.nice.org.uk/guidance/ng97
			Link to CarePATH best practice guideline
CARD 20
Summary			Plan for ADL and consider referral for occupational theraphy, if available.
Detailed description			Plan for ADL in a way that maximises independent activity, enhances function, helps to adapt and develop skills, and minimises the need for support. Facilitate functioning and participation in the community involving people and their carers in planning and implementation of these interventions. Assist in liaison with available social resources. Advise recreational activities tailored to severity …
Source			* Holistic patient-centred CAREPATH best practice guideline, Chapter 5.3.1 [ pp. 21] * World Health Organization. mhGAP Intervention Guide for Mental, Neurological and Substance Use Disorders in Non-Specialized Health Settings: Mental Health Gap Action Programme (mhGAP) - Version 2.0 [Internet]. Geneva; 2019. Available from: https://www.who.int/publications/i/item/9789241549790
			Link to CarePATH best practice guideline
Suggestion 1
label	Consider a Referral to an occupational therapist.
ACTION 1	type	create
	description	Consider a Referral to an occupational therapist.
	resource	Service Request	status	draft
			extension	http://kroniq.srdc.com.tr/fhir/StructureDefinition/title | Referral to a occupational therapist
			intent	proposal
			occuranceDateTime	{{Today}}
			category	http://www.kroniq.srdc.com.tr/fhir/care-plan-activity-category | referral | Patient referral to specialist
			authoredOn	Automatically set to the date the CDS call is made
			performerType	SNOMED | 80546007 | Occupational therapist
			performer	-
			text.status	generated
			text.div	Referral to occupational therapist for in-depth assessment and management.
CARD 21
Summary			Keep patient's environment at home safe.
Detailed description			Keep the environment at home safe to reduce the risk of falling and injury.
Source			* Holistic patient-centred CAREPATH best practice guideline, Chapter 5.3.1 [ pp. 21] * World Health Organization. mhGAP Intervention Guide for Mental, Neurological and Substance Use Disorders in Non-Specialized Health Settings: Mental Health Gap Action Programme (mhGAP) - Version 2.0 [Internet]. Geneva; 2019. Available from: https://www.who.int/publications/i/item/9789241549790
			Link to CarePATH best practice guideline
CARD 22
Summary			Encourage carers to improve cognitive functioning of older adults with mild dementia.
Detailed description			Encourage carers to improve cognitive functioning of older adults with mild dementia using interventions like providing regular orientation information, use of materials such as newspapers, radio, or TV programmes, family albums and household items to promote communication, to orient them to current events, to stimulate memories, and to enable people to share and value their experiences. Use simp…
Source			* Holistic patient-centred CAREPATH best practice guideline, Chapter 5.3.1 [ pp. 21-22] * World Health Organization. mhGAP Intervention Guide for Mental, Neurological and Substance Use Disorders in Non-Specialized Health Settings: Mental Health Gap Action Programme (mhGAP) - Version 2.0 [Internet]. Geneva; 2019. Available from: https://www.who.int/publications/i/item/9789241549790
			Link to CarePATH best practice guideline
CARD 23
Summary			Consider a personalized multicomponent sleep management approach.
Detailed description			For older adults living with MCI or mild dementia who have sleep problems, consider a personalized multicomponent sleep management approach that includes sleep hygiene education, exposure to daylight, exercise and personalized activities.
Source			* Holistic patient-centred CAREPATH best practice guideline, Chapter 5.3.1 [ pp. 22] * National Institute for Health and Care Excellence. Dementia: Assessment, management and support for people living with dementia and their carers. NICE Guideline [NG97] [Internet]. London; 2018 Jun. Available from: https://www.nice.org.uk/guidance/ng97
			Link to CarePATH best practice guideline
Suggestion 1
label	Give educational material on sleep hygiene education.
ACTION 1	type	create
	description	Give educational material on sleep hygiene education.
	resource	Communication Request	status	draft
			extension	http://kroniq.srdc.com.tr/fhir/StructureDefinition/title | Education material on sleep hygiene
			subject	Patient
			authoredOn	Automatically set to the date the CDS call is made
			payload.contentAttachment.language	en
			payload.contentAttachment.url	https://www.sleepscore.com/blog/the-importance-of-sleep-hygiene/
			payload.contentAttachment.title	Sleep hygiene benefits
CARD 24
Summary			Assess the impact on the carer and the carer’s needs to ensure necessary support and resources.
Detailed description			Assess the impact on the carer and the carer’s needs to ensure necessary support and resources for their family life, employment, social activities, and health. When people living with dementia or their carers have a primary care appointment, assess for any emerging dementia-related needs and ask them if they need any more support. Encourage the carers to seek help if they are experiencing diffic…
Source			* Holistic patient-centred CAREPATH best practice guideline, Chapter 5.3.1 [ pp. 22-23] * National Institute for Health and Care Excellence. Dementia: Assessment, management and support for people living with dementia and their carers. NICE Guideline [NG97] [Internet]. London; 2018 Jun. Available from: https://www.nice.org.uk/guidance/ng97 * World Health Organization. mhGAP Intervention Guide for…
			Link to CarePATH best practice guideline
CARD 25
Summary			Consider setting a follow-up appointment in 6 months to monitor for changes in cognitive status.
Detailed description			* For patients with MCI, clinicians should perform serial assessments over time to monitor for changes in cognitive status. * Tracking response to treatment and change over time should be individualized and requires a multi-dimensional approach. It should not rely on a single tool or clinical domain and requires caregiver or reliable informant input. Clinical response should be based on the asses…
Source			* Holistic patient-centred CAREPATH best practice guideline, Chapter 5.3.1 [ pp. 23] * Petersen RC, Lopez O, Armstrong MJ, Getchius TSD, Ganguli M, Gloss D, et al. Practice guideline update summary: Mild cognitive impairment: Report of the Guideline Development, Dissemination, and Implementation Subcommittee of the American Academy of Neurology. Neurology [Internet]. 2018 Jan;90(3):126–35. Availa…
			Link to CarePATH best practice guideline
Suggestion 1
label	Consider planning a follow-up visit for patients with MCI.
ACTION 2	type	create
	description	Consider setting a follow-up appointment in 6 months to monitor for changes in cognitive status.
	resource	Appointment	extension	http://kroniq.srdc.com.tr/fhir/StructureDefinition/title | Follow appointment to monitor for changes in cognitive status after 6 months
			description	Follow-up appointment to monitor for changes in cognitive status after 6 months
			status	proposed
			start	{{Today+6 months}}
			specialty	-
CARD 26
Summary			Reassess the patient on Antipsychotics at least every 6 weeks, to check whether they still need medication.
Detailed description			Monitor the patient for extrapyramidal symptoms. Stop treatment with antipsychotics if the person is not getting a clear ongoing benefit from taking them and after discussion with the person taking them and their family members or carers (as appropriate).
Source			* Holistic patient-centred CAREPATH best practice guideline, Chapter 5.3.2 [ pp. 24] * National Institute for Health and Care Excellence. Dementia: Assessment, management and support for people living with dementia and their carers. NICE Guideline [NG97] [Internet]. London; 2018 Jun. Available from: https://www.nice.org.uk/guidance/ng97 * World Health Organization. mhGAP Intervention Guide for Me…
			Link to CarePATH best practice guideline
Suggestion 1
label	Consider planning a follow-up visit for reassessing the patient on Antipsychotic.
ACTION 2	type	create
	description	Consider setting a follow-up appointment in 6 weeks to reassess the patient on Antipsychotic.
	resource	Appointment	extension	http://kroniq.srdc.com.tr/fhir/StructureDefinition/title | Follow appointment to reassess the patient on Antipsychotic after 6 weeks
			description	Follow up appointment to monitor for reassessing the patient on Antipsychoticr 6 weeks
			status	proposed
			start	{{Today+6 weeks}}
			specialty	-
CARD 27
Summary			Wean patients from medications that can contribute to cognitive impairment.
Detailed description			Wean patients from medications that can contribute to cognitive impairment (where feasible and medically appropriate) and treat modifiable risk factors that may be contributing.
Source			* Holistic patient-centred CAREPATH best practice guideline, Chapter 5.3.2 [ pp. 23] * Petersen RC, Lopez O, Armstrong MJ, Getchius TSD, Ganguli M, Gloss D, et al. Practice guideline update summary: Mild cognitive impairment: Report of the Guideline Development, Dissemination, and Implementation Subcommittee of the American Academy of Neurology. Neurology [Internet]. 2018 Jan;90(3):126–35. Availa…
			Link to CarePATH best practice guideline
CARD 28
Summary			Consider discontinuation of opioids.
Detailed description			Consider discontinuation of opioids in multimorbid older adults with mild dementia in whom there are no signs or symptoms of pain or no clear indication, or suspicion of side effects.
Source			* Holistic patient-centred CAREPATH best practice guideline, Chapter 5.3.2 [ pp. 23] * Frederiksen KS, Cooper C, Frisoni GB, Frölich L, Georges J, Kramberger MG, et al. A European Academy of Neurology guideline on medical management issues in dementia. Eur J Neurol [Internet]. 2020 Oct;27(10):1805–20. Available from: https://doi.org/10.1111/ene.14412
			Link to CarePATH best practice guideline
CARD 29
Summary			Counsel the patients and families that there are no pharmacologic or dietary agents currently shown to have symptomatic cognitive benefit in MCI, and may choose not to offer acetylcholinesterase (AChE) inhibitors.
Detailed description			Counsel the patients and families that there are no pharmacologic or dietary agents currently shown to have symptomatic cognitive benefit in MCI, and may choose not to offer acetylcholinesterase (AChE) inhibitors.
Source			* Holistic patient-centred CAREPATH best practice guideline, Chapter 5.3.2 [ pp. 23] * Petersen RC, Lopez O, Armstrong MJ, Getchius TSD, Ganguli M, Gloss D, et al. Practice guideline update summary: Mild cognitive impairment: Report of the Guideline Development, Dissemination, and Implementation Subcommittee of the American Academy of Neurology. Neurology [Internet]. 2018 Jan;90(3):126–35. Availa…
			Link to CarePATH best practice guideline
CARD 30
Summary			Considerations when offering acetylcholinesterase (AChE) inhibitors.
Detailed description			* If you choose to offer acetylcholinesterase (AChE) inhibitors, first discuss with patients the fact that this is an off-label prescription not currently backed by empirical evidence. * If prescribing an AChE inhibitor, treatment should normally be started with the drug with the lowest acquisition cost. * However, an alternative AChE inhibitor could be prescribed if it is considered appropriate …
Source			* Holistic patient-centred CAREPATH best practice guideline, Chapter 5.3.2 [ pp. 23-24] * Petersen RC, Lopez O, Armstrong MJ, Getchius TSD, Ganguli M, Gloss D, et al. Practice guideline update summary: Mild cognitive impairment: Report of the Guideline Development, Dissemination, and Implementation Subcommittee of the American Academy of Neurology. Neurology [Internet]. 2018 Jan;90(3):126–35. Ava…
			Link to CarePATH best practice guideline
CARD 31
Summary			Consider starting monotherapy with donepezil, galantamine or rivastigmine for managing mild to moderate Alzheimer's disease.
Detailed description			The three AChE inhibitors donepezil, galantamine and rivastigmine as monotherapies are recommended as options for managing mild to moderate Alzheimer's disease.
Source			* Holistic patient-centred CAREPATH best practice guideline, Chapter 5.3.2 [ pp. 23] * National Institute for Health and Care Excellence. Dementia: Assessment, management and support for people living with dementia and their carers. NICE Guideline [NG97] [Internet]. London; 2018 Jun. Available from: https://www.nice.org.uk/guidance/ng97
			Link to CarePATH best practice guideline
CARD 32
Summary			Consider starting Memantine monotherapy for managing Alzheimer's disease for people with moderate Alzheimer's disease who are intolerant of or have a contraindication to AChE inhibitors or with severe Alzheimer's disease.
Detailed description			Memantine monotherapy is recommended only as an option for managing Alzheimer's disease for people with moderate Alzheimer's disease who are intolerant of or have a contraindication to AChE inhibitors or with severe Alzheimer's disease. Prescribers should only start treatment with AChE inhibitors or memantine on the advice of a clinician who has the necessary knowledge and skills.
Source			* Holistic patient-centred CAREPATH best practice guideline, Chapter 5.3.2 [ pp. 23-24] * National Institute for Health and Care Excellence. Dementia: Assessment, management and support for people living with dementia and their carers. NICE Guideline [NG97] [Internet]. London; 2018 Jun. Available from: https://www.nice.org.uk/guidance/ng97
			Link to CarePATH best practice guideline
CARD 33
Summary			Do not stop AChE inhibitors in people with Alzheimer's disease because of disease severity alone.
Detailed description			Do not stop AChE inhibitors in people with Alzheimer's disease because of disease severity alone.
Source			* Holistic patient-centred CAREPATH best practice guideline, Chapter 5.3.2 [ pp. 23-24] * National Institute for Health and Care Excellence. Dementia: Assessment, management and support for people living with dementia and their carers. NICE Guideline [NG97] [Internet]. London; 2018 Jun. Available from: https://www.nice.org.uk/guidance/ng97
			Link to CarePATH best practice guideline
CARD 34
Summary			Consider starting Antipsychotics with the lowest effective dose and for the shortest possible time. Avoid Haloperidol and use Risperidone or Quetiapine.
Detailed description			* In older adults with MCI or mild dementia with behavioural and neuropsychiatric symptoms, only offer antipsychotics when at risk of harming themselves or others or experiencing agitation, hallucinations or delusions that are causing them severe distress. * When using antipsychotics, use the lowest effective dose and use them for the shortest possible time. * Except in cases of delirium, avoid h…
Source			* Holistic patient-centred CAREPATH best practice guideline, Chapter 5.3.2 [ pp. 24] * National Institute for Health and Care Excellence. Dementia: Assessment, management and support for people living with dementia and their carers. NICE Guideline [NG97] [Internet]. London; 2018 Jun. Available from: https://www.nice.org.uk/guidance/ng97 * World Health Organization. mhGAP Intervention Guide for Me…
			Link to CarePATH best practice guideline
CARD 35
Summary			Consider starting Antipsychotics with the lowest effective dose and for the shortest possible time.
Detailed description			* In older adults with MCI or mild dementia with behavioural and neuropsychiatric symptoms, only offer antipsychotics when at risk of harming themselves or others or experiencing agitation, hallucinations or delusions that are causing them severe distress. * When using antipsychotics, use the lowest effective dose and use them for the shortest possible time. * Except in cases of delirium, avoid h…
Source			* Holistic patient-centred CAREPATH best practice guideline, Chapter 5.3.2 [ pp. 24] * National Institute for Health and Care Excellence. Dementia: Assessment, management and support for people living with dementia and their carers. NICE Guideline [NG97] [Internet]. London; 2018 Jun. Available from: https://www.nice.org.uk/guidance/ng97 * World Health Organization. mhGAP Intervention Guide for Me…
			Link to CarePATH best practice guideline
CARD 36
Summary			Do not offer Valproate or Diazepam to manage agitation or aggression in people living with dementia, unless it is indicated for another condition.
Detailed description			Do not offer Valproate or Diazepam to manage agitation or aggression in people living with dementia, unless it is indicated for another condition.
Source			* Holistic patient-centred CAREPATH best practice guideline, Chapter 5.3.2 [ pp. 24] * National Institute for Health and Care Excellence. Dementia: Assessment, management and support for people living with dementia and their carers. NICE Guideline [NG97] [Internet]. London; 2018 Jun. Available from: https://www.nice.org.uk/guidance/ng97 * World Health Organization. mhGAP Intervention Guide for Me…
			Link to CarePATH best practice guideline
CARD 37
Summary			Do not routinely offer antidepressants to manage mild to moderate depression in people living with MCI or mild dementia, unless they are indicated for a pre-existing severe mental health problem.
Detailed description			Do not routinely offer antidepressants to manage mild to moderate depression in people living with MCI or mild dementia, unless they are indicated for a pre-existing severe mental health problem.
Source			* Holistic patient-centred CAREPATH best practice guideline, Chapter 5.3.2 [ pp. 24] * National Institute for Health and Care Excellence. Dementia: Assessment, management and support for people living with dementia and their carers. NICE Guideline [NG97] [Internet]. London; 2018 Jun. Available from: https://www.nice.org.uk/guidance/ng97
			Link to CarePATH best practice guideline
CARD 38
Summary			Do not offer melatonin to manage insomnia in people living with Alzheimer's disease.
Detailed description			Do not offer melatonin to manage insomnia in people living with Alzheimer's disease.
Source			* Holistic patient-centred CAREPATH best practice guideline, Chapter 5.3.2 [ pp. 24] * National Institute for Health and Care Excellence. Dementia: Assessment, management and support for people living with dementia and their carers. NICE Guideline [NG97] [Internet]. London; 2018 Jun. Available from: https://www.nice.org.uk/guidance/ng97
			Link to CarePATH best practice guideline
