# Supplementary material for: Transforming evidence-based clinical guidelines into implementable clinical decision support services: the CAREPATH study for multimorbidity management
Source: Front Med (Lausanne). 2024 May 27;11:1386689. doi: 10.3389/fmed.2024.1386689 (PMC11163046; doi:10.3389/fmed.2024.1386689)
Supplement: Supplementary file 10 [file Table_10.XLSX]

## Sheet: Rules
RULE NO	CONTEXT	PURPOSE	TRIGGER	RULE DESCRIPTION	INPUT as Clinical Concepts	OUTPUT
Identification of the rule (number)	Clinical context of the CDS rules, such as target disease combination, stages in clinical process, relevant clinical activity, decision making point, etc..	Purpose of the CDS rules, e.g. for treatment suggestions, poly-pharmacy detection, risk assessment, lifestyle, etc.	Trigger condition of the CDS rules, i.e. when the rules should be triggered.	Detailed description of the CDS rules/algorithm. Could be IF - THEN - ELSE statement, mathematical formula, or a link to more sophisticated description such as flowchart.	What input are needed by the rules? The data elements used by a rule to make inferences. E.g. patient age, gender, blood pressure, medication list, etc. The precise meaning of each clinical concept is needed. Please group them as conditions(diagnosis, symptomps), observatiions (lab results, vital signs), clinicians assessments (that possibly cannot be retrieved from EHRs), Precedures, Family Hist…	What kind of output should the rules produce? The possible actions with the offered choices a decision support module can take. Examples include alert (safe, caution, contraindication), reminder, medication suggestion, care plan goal/activity suggestion, risk report, or just text information.
NH 1	For all patients	Information	This CDS will be triggered by AICP during medication review	-	-	ACTIVITIES General principles about Nutritional and hydration care (Card 1) Notify the clinician that ‘ Nutritional and hydration care for older persons with multimorbidity and cognitive impairment should be both individualised and comprehensive in order to ensure adequate nutritional intake, maintain or improve nutritional status, and improve clinical outcomes, and quality of life. '
NH 2	Patient has been identified as Less or Plus profile based on BMI, MNA or MUST results	Recommend Nutritional intervention	This CDS will be triggered by AICP during medication review	IF the patient' ([BMI] > 30 AND ([MNA-SF-Score]>= 12 OR [MUST-Score] < 1)) OR ([(BMI]>=21 OR [BMI]<=30) AND ([MNA-SF-score] <12 OR [MUST-Score]>=1)) OR ([BMI]<21 AND ([MNA-SF-Score]<12 OR [MUST-Score]>=1) )	Observations *Weight *height *BMI *MNA-SF-Score *Must-Score	ACTIVITIES Nutritional Intervention is required (Card 2) Notify the clinician that ‘ Nutritional interventions should be part of a multi-modal and multi-disciplinary team intervention in order to support adequate dietary intake, maintain or increase body weight, and improve functional and clinical outcomes. '
NH 3	Patient has been identified as Less or Plus profile based on BMI, MNA or MUST results	Recommend Nutritional intervention	This CDS will be triggered by AICP during medication review	IF the patient' (([BMI] > 30 AND ([MNA-SF-Score]>= 12 OR [MUST-Score] < 1)) OR ([(BMI]>=21 OR [BMI]<=30) AND ([MNA-SF-score] <12 OR [MUST-Score]>=1)) OR ([BMI]<21 AND ([MNA-SF-Score]<12 OR [MUST-Score]>=1) )) OR [Eating dependency]	Observations *Weight *height *BMI *MNA-SF-Score *Must-Score Assessments *Eating dependency	ACTIVITIES Consider offering nutritional information, education, and individualised nutritional counselling (Card 3) Notify the clinician that ‘ Older adults with malnutrition or at risk of malnutrition and with eating dependency should be offered nutritional information, education, and individualised nutritional counselling, as part of a comprehensive intervention concept in order to improve awa…
NH 4	Patient needs hospitilization	Recommend Nutritional intervention	This CDS will be triggered by AICP during medication review	If patient has [ Hosptilisation need]	Assessments *Hospitilisation need	ACTIVITIES Consider offering multi- component non-pharmacological intervention that includes hydration and nutritional management when hospitalization is needed (Card 4) Notify the clinician that ‘ When needing hospitalization, multimorbid older persons with cognitive impairment and malnutrition, or at risk of malnutrition, should receive a multi- component non-pharmacological intervention that i…
NH 5	Patienthas been discharged in the past 1 month	Recommend Nutritional intervention	This CDS will be triggered by AICP during medication review	If patient [ discharged in the past 1 month ]	Assessments *Discharged in the past 1 month	ACTIVITIES Consider offering Oral Nutritional Supplementation (ONS) (Card 5) Notify the clinician that ‘ After discharge, this population should continue to be offered ONS in order to improve dietary intake and body weight, and to lower the risk of functional decline.'
NH 6	Patient is obese	Recommend Physical Exercise	This CDS will be triggered by AICP during medication review	If patient's [BMI] > 30	Observations *Weight *Height *BMI	ACTIVITIES Consider offering physical exercise whenever possible in order to preserve muscle mass (Card 6) If weight reduction is considered in multimorbid older persons with obesity and cognitive impairment, dietary interventions should be combined with physical exercise whenever possible in order to preserve muscle mass. '
NH 7	Patient has volume depletion following fluid and salt loss with vomiting or diarrhea	Recommend fast clinical assessment	This CDS will be triggered by AICP during medication review	If the patient's [Age] > 60 AND there has been [Volume depletion following fluid and salt loss] AND ( [Vomiting] OR [Diarrhea])	Demographics: Age Assessments *Volume depletion following fluid and salt loss *Vomitting *Diarrhea	ACTIVITIES Need for needs fast clinical assessment in case of volume depletion following fluid and salt loss with vomiting or diarrhea (Card 7) Notify the clinician that ‘ Volume depletion following fluid and salt loss with vomiting or diarrhea should be assessed by checking a set of signs. A person with at least four of the following seven signs is likely to have moderate to severe volume deplet…
NH 8	Patient is old	Recommend Nutritional intervention	This CDS will be triggered by AICP during medication review	If the patient's [Age] > 60	Demographics: Age	ACTIVITIES Recommend nutritional plan for older adults (Card 8) Notify the clinician that ‘-Select calcium-rich foods and beverages, dark green leafy vegetables, canned fish with soft bones, fatty fish, such as salmon, eggs. -Eat 4-5 meals a day and include in all of them foods rich in animal and/or vegetable PROTEIN: meat, fish, dairy products, pulses and eggs. (1.2-1.5 gr/kg/day)'
NH 9	Patient has diabetes	Recommend Nutritional intervention	This CDS will be triggered by AICP during medication review	If the patient has [diabetes] diagnosis	Conditions: *Diabetes	ACTIVITIES Recommend nutritional plan for diabetes patients (Card 9) Notify the clinician that ‘-Portion control is mostly in regards to carbohydrates. Eliminate foods containing refined sugars; always choose wholegrain cereals if possible. -Having regularly set mealtimes and not skipping meals will help regulate glucose levels. -Avoid "special diabetic" foods'
NH 10	Patient has hypertension or stroke or hearth failure or coronary artery disease	Recommend Nutritional intervention	This CDS will be triggered by AICP during medication review	If the patient has ([hypertension] OR [stroke] OR [hearth failure] OR [coronary artery disease]) diagnosis	Conditions: *hypertension *stroke *hearth failure *coronary artery disease	ACTIVITIES Recommend nutritional plan for cardiovascular disease patients (Card 10) Notify the clinician that ‘-Controlled hyposodium diet: Eliminate salt in severe cases (edema, heart failure) or reduce table and cooking salt (less than 5 grams of sodium chloride per day). -Recommend salt substitutes: spices, herbs and condiments (garlic, onion, parsley, lemon, saffron, cloves, cumin, mint,..) -…
NH 11	Patient has chronic kidney disease	Recommend Nutritional intervention	This CDS will be triggered by AICP during medication review	If the patient has [chronic kidney disease] diagnosis	Conditions: *chronic kidney disease	ACTIVITIES Recommend nutritional plan for renal patients (Card 11) Notify the clinician that ‘-Control between intake and elimination of liquids. -Controlled hyposodium diet: Eliminate salt in severe cases (edema, heart failure) -Control of phosphorus and potassium in the diet: avoid an excess of raw foods and avoid foods rich in potassium as chocolate and nuts -Consume high quality protein accor…

## Sheet: Clinical Concepts
CONDITIONS (Diagnosis and Symptoms)
Terms/concepts used in guidelines	Coding System	Code	Designation	Category	Possible Source
Chronic kidney disease	ICD-10	N18	Chronic kidney disease	diagnosis	EHR via TIS/SIS (Physicians will be able to confirm/amend via AICP)
	ICD-10	N18.1	Chronic kidney disease, stage 1	diagnosis	EHR via TIS/SIS (Physicians will be able to confirm/amend via AICP)
	ICD-10	N18.2	Chronic kidney disease, stage 2	diagnosis	EHR via TIS/SIS (Physicians will be able to confirm/amend via AICP)
	ICD-10	N18.3	Chronic kidney disease, stage 3	diagnosis	EHR via TIS/SIS (Physicians will be able to confirm/amend via AICP)
	ICD-10	N18.4	Chronic kidney disease, stage 4	diagnosis	EHR via TIS/SIS (Physicians will be able to confirm/amend via AICP)
	ICD-10	N18.5	Chronic kidney disease, stage 5	diagnosis	EHR via TIS/SIS (Physicians will be able to confirm/amend via AICP)
	ICD-10	N18.9	Chronic kidney disease, unspecified	diagnosis	EHR via TIS/SIS (Physicians will be able to confirm/amend via AICP)
	ICD-10	I12.0	Hypertensive renal disease with renal failure	diagnosis	EHR via TIS/SIS (Physicians will be able to confirm/amend via AICP)
	ICD-10	I13.1	Hypertensive heart and renal disease with renal failure	diagnosis	EHR via TIS/SIS (Physicians will be able to confirm/amend via AICP)
	ICD-10	N19	Unspecified kidney failure	diagnosis	EHR via TIS/SIS (Physicians will be able to confirm/amend via AICP)
Coronary artery disease	ICD-10	I25	Chronic ischaemic heart disease	diagnosis	EHR via TIS/SIS (Physicians will be able to confirm/amend via AICP)
Diabetes	ICD-10	E11-E14	Type 2 diabetes mellitus	diagnosis	EHR via TIS/SIS (Physicians will be able to confirm/amend via AICP)
Diarrhea	ICD-10	R19.7	Diarrhea, unspecified	sysmtom	EHR via TIS/SIS (Physicians will be able to confirm/amend via AICP)
Heart failure	ICD-10	I50	Heart failure	diagnosis	EHR via TIS/SIS (Physicians will be able to confirm/amend via AICP)
	ICD-10	I11	Hypertensive heart disease	diagnosis	EHR via TIS/SIS (Physicians will be able to confirm/amend via AICP)
	ICD-10	I13.0	Hypertensive heart and chronic kidney disease with heart failure and stage 1 through stage 4 chronic kidney disease, or unspecified chronic kidney disease	diagnosis	EHR via TIS/SIS (Physicians will be able to confirm/amend via AICP)
	ICD-10	I13.2	Hypertensive heart and chronic kidney disease with heart failure and with stage 5 chronic kidney disease, or end stage renal disease	diagnosis	EHR via TIS/SIS (Physicians will be able to confirm/amend via AICP)
	ICD-10	I26.0	Pulmonary embolism with acute cor pulmonale	diagnosis	EHR via TIS/SIS (Physicians will be able to confirm/amend via AICP)
Hypertension	ICD-10	I10 - I16	Hypertensive diseases	diagnosis	EHR via TIS/SIS (Physicians will be able to confirm/amend via AICP)
Stroke	ICD-10	I63	Cerebral infarction	diagnosis	EHR via TIS/SIS (Physicians will be able to confirm/amend via AICP)
	ICD-10	I64	Stroke, not specified as haemorrhage or infarction	diagnosis	EHR via TIS/SIS (Physicians will be able to confirm/amend via AICP)
Vomiting	ICD-10	R11	Nausea and vomiting	symtom	EHR via TIS/SIS (Physicians will be able to confirm/amend via AICP)
OBSERVATIONS (Lab tests, Vital Signs)
Terms/concepts used in guidelines	Coding System	Code	Designation	Unit	Possible Source
BMI	LOINC	39156-5	Body mass index (BMI) [Ratio]	kg/m2	To be calculated from Weight and Height values retrieved from EHR via TIS/SIS and H/HMP Platform and PEP
height	LOINC	8302-2	Body height	m	EHR via TIS/SIS (Physicians will be able to confirm/amend via AICP)
weight	LOINC	29463-7	Body weight	kg	EHR via TIS/SIS (Physicians will be able to confirm/amend via AICP)
OBSERVATIONS (Assessments)
Terms/concepts used in guidelines	Coding System	Code	Designation	Unit	Possible Source
MNA-SF-Score	http://kroniq.srdc.com.tr/fhir/CodeSystem/observation-code	mna-sf	MNA-SF-Score		AICP
MUST-Score	http://kroniq.srdc.com.tr/fhir/CodeSystem/observation-code	must	MUST-Score		AICP
Eating dependency	http://kroniq.srdc.com.tr/fhir/CodeSystem/observation-code	eating-dependency	Eating dependency	yes/no	AICP
Hospitalization need	http://kroniq.srdc.com.tr/fhir/CodeSystem/observation-code	hospitalization-need	Hospitalization need	yes/no	AICP
Discharged in the past 1 month	http://kroniq.srdc.com.tr/fhir/CodeSystem/observation-code	discharged-in-the-past-one-month	Discharged in the past 1 month	yes/no	AICP
Volume depletion following fluid and salt loss	http://kroniq.srdc.com.tr/fhir/CodeSystem/observation-code	volume-depletion	Volume depletion following fluid and salt loss	yes/no	AICP

## Sheet: CDSHookCards
CARD 1
Summary			General principles about Nutritional and hydration care
Detailed description			Nutritional and hydration care for older persons with multimorbidity and cognitive impairment should be both individualised and comprehensive in order to ensure adequate nutritional intake, maintain or improve nutritional status, and improve clinical outcomes, and quality of life.
Source			Holistic patient-centred CAREPATH best practice guideline, Chapter 7, [pp. 27]
			Link to CarePATH best practice guideline
CARD 2
Summary			Nutritional Intervention is required
Detailed description			Nutritional interventions should be part of a multimodal and multidisciplinary team intervention in order to support adequate dietary intake, maintain or increase body weight and improve functional and clinical outcome
Source			Holistic patient-centred CAREPATH best practice guideline, Chapter 7, [pp. 27]
			Link to CarePATH best practice guideline
CARD 3
Summary			Consider offering nutritional information, education, and individualised nutritional counselling
Detailed description			Older adults with malnutrition or at risk of malnutrition and with eating dependency should be offered nutritional information, education, and individualized nutritional counselling, as part of a comprehensive intervention concept in order to improve awareness of and knowledge about nutritional problems, and/or mealtime assistance, in order to support adequate dietary intake. Fortified food shoul…
Source			Holistic patient-centred CAREPATH best practice guideline, Chapter 7.2.1, [pp. 27,28]
			Link to CarePATH best practice guideline
Suggestion 1
label	Referral for specialised assessment and intervention by nutritionist/dietitian
ACTION 1	type	create
	description	Consider a Referral for specialised assessment and intervention by nutritionist/dietitian
	resource	Service Request	status	draft
			extension	http://kroniq.srdc.com.tr/fhir/StructureDefinition/title | Referral to a specialist
			intent	proposal
			occuranceDateTime	{{Today}}
			category	http://www.kroniq.srdc.com.tr/fhir/care-plan-activity-category | referral | Patient referral to specialist
			authoredOn	Automatically set to the date the CDS call is made
			performerType	-
			performer	-
			text.status	generated
			text.div	Referral for specialised assessment and intervention
CARD 4
Summary			Consider offering multi-component non-pharmacological intervention that includes hydration and nutritional management when hospitalization is needed
Detailed description			When needing hospitalization, multimorbid older persons with cognitive impairment and malnutrition or at risk of malnutrition should receive a multi-component non-pharmacological intervention that includes hydration and nutrition management, to prevent geriatric syndromes like delirium or functional decline. They should be offered ONS, in order to improve dietary intake and body weight, and to lo…
Source			Holistic patient-centred CAREPATH best practice guideline, Chapter 7.2.2, [pp. 29]
			Link to CarePATH best practice guideline
CARD 5
Summary			Consider offering Oral Nutritional Supplementation (ONS)
Detailed description			After discharge, this population should be offered ONS in order to improve dietary intake and body weight, and to lower the risk of functional decline. Oral Nutritional Supplementation (ONS) when needed, should provide at least 400 kcal/day including 30 g or more of protein/day, and should be fiber-containing products.
Source			Holistic patient-centred CAREPATH best practice guideline, Chapter 7.2.2, [pp. 29]
			Link to CarePATH best practice guideline
CARD 6
Summary			Consider offering physical exercise whenever possible in order to preserve muscle mass
Detailed description			If weight reduction is considered in multi-morbid older persons with obesity and cognitive impairment, dietary interventions should be combined with physical exercise whenever possible in order to preserve muscle mass.
Source			Holistic patient-centred CAREPATH best practice guideline, Chapter 7.2.1, [pp. 29]
			Link to CarePATH best practice guideline
CARD 7
Summary			Need for fast clinical assessment in case of volume depletion following fluid and salt loss with vomiting or diarrhea
Detailed description			Volume depletion following fluid and salt loss with vomiting or diarrhoea should be assessed by checking a set of signs. A person with at least four of the following seven signs is likely to have moderate to severe volume depletion: confusion, non-fluent speech, extremity weakness, dry mucous membranes, dry tongue, furrowed tongue, sunken eyes. The patient needs fast clinical assessment and shoul…
Source			Holistic patient-centred CAREPATH best practice guideline, Chapter 7.1, [pp. 27]
			Link to CarePATH best practice guideline
Suggestion 1
label	Referral for specialised assessment and intervention
ACTION 1	type	create
	description	Consider a Referral for specialised assessment and intervention
	resource	Service Request	status	draft
			extension	http://kroniq.srdc.com.tr/fhir/StructureDefinition/title | Referral to a specialist
			intent	proposal
			occuranceDateTime	{{Today}}
			category	http://www.kroniq.srdc.com.tr/fhir/care-plan-activity-category | referral | Patient referral to specialist
			authoredOn	Automatically set to the date the CDS call is made
			performerType	-
			performer	-
			text.status	generated
			text.div	Referral for specialised assessment and intervention
CARD 8
Summary			Recommend nutritional plan for older adults
Detailed description			* Select dark, leafy greens, such as spinach; fatty fish, such as salmon, and eggs. * Eat 4-5 meals a day and include in all of them foods rich in PROTEINS: meat, fish, dairy products, legumes and eggs.
Source			CAREPATH Nutritional Care Plan, Slide 12
			Link to CarePATH nutritional care plan
CARD 9
Summary			Recommend nutritional plan for diabetes patients
Detailed description			* Eliminate foods that contain refined sugars; always choose whole grains if possible. * Establish regular meal times and do not skip meals. * Avoid 'special diabetic' foods.
Source			CAREPATH Nutritional Care Plan, Slide 13
			Link to CarePATH nutritional care plan
CARD 10
Summary			Recommend nutritional plan for cardiovascular disease patients
Detailed description			* Low-salt diet: reduce table and kitchen salt. * Recommended salt substitutes: spices, herbs and condiments (garlic, onion, parsley, lemon, saffron, cloves, cumin, mint,...) * Reduce the consumption of foods with a high salt content: sausages in general (including cured and cooked ham), lard, preserves (tuna, sardines), soup packets, sauces...
Source			CAREPATH Nutritional Care Plan, Slide 14
			Link to CarePATH nutritional care plan
CARD 11
Summary			Recommend nutritional plan for renal disease patients
Detailed description			* Low salt diet, reduce salt in your meals * Avoid excess raw foods and foods rich in potassium such as chocolate, bananas and nuts * Eat proteins such as meat, fish and eggs as recommended by your doctor.
Source			CAREPATH Nutritional Care Plan, Slide 15
			Link to CarePATH nutritional care plan
