# Supplementary material for: Transforming evidence-based clinical guidelines into implementable clinical decision support services: the CAREPATH study for multimorbidity management
Source: Front Med (Lausanne). 2024 May 27;11:1386689. doi: 10.3389/fmed.2024.1386689 (PMC11163046; doi:10.3389/fmed.2024.1386689)
Supplement: Supplementary file 11 [file Table_11.XLSX]

## Sheet: Rules
RULE NO	CONTEXT	PURPOSE	TRIGGER	RULE DESCRIPTION	INPUT as Clinical Concepts	OUTPUT
Identification of the rule (number)	Clinical context of the CDS rules, such as target disease combination, stages in clinical process, relevant clinical activity, decision making point, etc..	Purpose of the CDS rules, e.g. for treatment suggestions, poly-pharmacy detection, risk assessment, lifestyle, etc.	Trigger condition of the CDS rules, i.e. when the rules should be triggered.	Detailed description of the CDS rules/algorithm. Could be IF - THEN - ELSE statement, mathematical formula, or a link to more sophisticated description such as flowchart.	What input are needed by the rules? The data elements used by a rule to make inferences. E.g. patient age, gender, blood pressure, medication list, etc. The precise meaning of each clinical concept is needed. Please group them as conditions(diagnosis, symptomps), observatiions (lab results, vital signs), clinicians assessments (that possibly cannot be retrieved from EHRs), Precedures, Family Hist…	What kind of output should the rules produce? The possible actions with the offered choices a decision support module can take. Examples include alert (safe, caution, contraindication), reminder, medication suggestion, care plan goal/activity suggestion, risk report, or just text information.
PE 1	For all patients	Information	This CDS will be triggered by AICP during medication review	-	-	ACTIVITIES General principles about Physical Exercise (Card 1) Notify the clinician that ‘ Structured exercise programmes supervised by qualified trainers should be implemented when feasible for older adults with multimorbidity and cognitive impairment to improve physical fitness and quality of life. VIVIFRAIL or Otago programmes may be suitable for this population. Setting specific exercise goal…
PE 2	Patients with MCI or mild dementia	Information	This CDS will be triggered by AICP during medication review	If the patient has [MCI] or [mild dementia]	Conditions *MCI *mild dementis	ACTIVITIES Recommend avoiding sedentary behaviours (Card 2) Notify the clinician that ‘ For patients diagnosed with MCI or mild dementia, recommend regular exercise as part of an overall approach to management. Light-intensity physical activity, even as little as 15 minutes a day, is likely to produce benefits ' Consider assigning Vivifrail exercise programme to patient (Card 3) Notify the clinic…
PE 3	Patient has chronic heart failure or reduced LVEF	Recommend Physical Exercise	This CDS will be triggered by AICP during medication review	IF the patient has [heart failure] OR [reduced LVEF]	Conditions *Heart failure Assessment *Reduced LVEF	ACTIVITIES Recommend Physical Execrcise for heart failure patients (Card 4) Notify the clinician that ‘‘Regular performance of up to moderate intensity (i.e., breathing faster but able to hold a conversation) continuous exercise is recommended in patients with stable chronic heart failure, particularly in those with reduced LVEF, to improve physical function and quality of life, and to decrease h…
PE 4	Patient has hypertension or elavated BP	Recommend Physical Exercise	This CDS will be triggered by AICP during medication review	IF the patient has [hypertension] OR [BP] > 140/90 mmHg	Conditions *Hypertension Observation *SBP *DBP	ACTIVITIES Recommend Physical Execrcise for hypertensive patients (Card 5) Notify the clinician that ‘Increased physical activity with a structured exercise programme is recommended for adults with elevated BP or hypertension Consider assigning Vivifrail exercise programme to patient (Card 3) Notify the clinician that ‘Consider assigning Vivifrail exercise programme to patient'
PE 5	Patient has diabetes	Recommend Physical Exercise	This CDS will be triggered by AICP during medication review	If the patient has [diabetes]	Conditions: *Diabetes	ACTIVITIES Recommend Physical Exercise for diabetes patients. (Card 6) Notify the clinician that ‘IOlder adults with diabetes should perform resistance exercise at least twice a week and preferably 3 times per week in addition to aerobic exercise. They should ideally accumulate a minimum of 150 minutes of moderate-to-vigorous intensity aerobic exercise each week, spread over at least 3 days of th…

## Sheet: Clinical Concepts
CONDITIONS (Diagnosis and Symptoms)
Terms/concepts used in guidelines	Coding System	Code	Designation	Category	Possible Source
Diabetes	ICD-10	E11-E14	Type 2 diabetes mellitus	diagnosis	EHR via TIS/SIS (Physicians will be able to confirm/amend via AICP)
Heart failure	ICD-10	I50	Heart failure	diagnosis	EHR via TIS/SIS (Physicians will be able to confirm/amend via AICP)
	ICD-10	I11	Hypertensive heart disease	diagnosis	EHR via TIS/SIS (Physicians will be able to confirm/amend via AICP)
	ICD-10	I13.0	Hypertensive heart and chronic kidney disease with heart failure and stage 1 through stage 4 chronic kidney disease, or unspecified chronic kidney disease	diagnosis	EHR via TIS/SIS (Physicians will be able to confirm/amend via AICP)
	ICD-10	I13.2	Hypertensive heart and chronic kidney disease with heart failure and with stage 5 chronic kidney disease, or end stage renal disease	diagnosis	EHR via TIS/SIS (Physicians will be able to confirm/amend via AICP)
	ICD-10	I26.0	Pulmonary embolism with acute cor pulmonale	diagnosis	EHR via TIS/SIS (Physicians will be able to confirm/amend via AICP)
Hypertension	ICD-10	I10 - I16	Hypertensive diseases	diagnosis	EHR via TIS/SIS (Physicians will be able to confirm/amend via AICP)
MCI	ICD-10	G31.84	Mild cognitive impairment	diagnosis	EHR via TIS/SIS (Physicians will be able to confirm/amend via AICP)
Mild dementia	Snomed CT	428051000124108	Mild dementia	diagnosis	EHR via TIS/SIS (Physicians will be able to confirm/amend via AICP)
OBSERVATIONS (Lab tests, Vital Signs)
Terms/concepts used in guidelines	Coding System	Code	Designation	Unit	Possible Source
Diastolic blood pressure	LOINC	8462-4	Diastolic blood pressure	mm[Hg]	From H/HMP, PEP , AICP, and EHR via TIS/SIS
Systolic blood pressure	LOINC	8480-6	Systolic blood pressure	mm[Hg]	From H/HMP, PEP , AICP, and EHR via TIS/SIS
OBSERVATIONS (Assessments)
Terms/concepts used in guidelines	Coding System	Code	Designation	Unit	Possible Source
Reduced LVEF	http://kroniq.srdc.com.tr/fhir/CodeSystem/observation-code	reduced-lvef	Reduced LVEF	Yes/No	AICP

## Sheet: CDSHookCards
CARD 1
Summary			General principles about Physical Exercise.
Detailed description			Setting specific exercise goals, problem solving potential barriers to physical activity, providing information on where and when to exercise, and self-monitoring should be performed collaboratively between the multimorbid older adult with cognitive impairment and the healthcare team to increase physical activity.
Source			Holistic patient-centred CAREPATH best practice guideline, Chapter 6.1.1 [pp. 25]
			Link to CarePATH best practice guideline
CARD 2
Summary			Recommend avoiding sedentary behaviours.
Detailed description			* For patients diagnosed with MCI or mild dementia, recommend regular exercise as part of an overall approach to management. * Avoid sedentary behaviours. Light-intensity physical activity, even as little as 15 minutes a day, is likely to produce benefits.
Source			Holistic patient-centred CAREPATH best practice guideline, Chapter 6.1.1 [pp. 25]
			Link to CarePATH best practice guideline
CARD 3
Summary			Consider assigning Vivifrail exercise programme to patient.
Detailed description			Structured exercise programs supervised by qualified trainers should be implemented when feasible for multimorbid older adult with cognitive impairment to improve physical fitness and quality of life. VIVIFRAIL or Otago programs may be suitable for this population. This may improve physical fitness, reduce risk of falls by training of equilibrium and quality of life.
Source			Holistic patient-centred CAREPATH best practice guideline, Chapter 6.1.1 [pp. 25]
			Link to CarePATH best practice guideline
Suggestion 1
CARD 4
Summary			Recommend Physical Exercise for heart failure patients.
Detailed description			Regular performance of up to moderate intensity (i.e., breathe faster but hold conversation) continuous exercise is recommended in patients with stable chronic heart failure, particularly in those with reduced left ventricle ejection fraction, to improve physical functioning and quality of life, and to decrease hospitalisation.
Source			Holistic patient-centred CAREPATH best practice guideline, Chapter 6.1.1 [pp. 25]
			Link to CarePATH best practice guideline
CARD 5
Summary			Recommend Physical Exercise for hypertensive patients.
Detailed description			Increased physical activity with a structured exercise program is recommended for adults with elevated blood pressure (BP) or hypertension.
Source			Holistic patient-centred CAREPATH best practice guideline, Chapter 6.1.1 [pp. 25]
			Link to CarePATH best practice guideline
CARD 6
Summary			Recommend Physical Exercise for diabetes patients.
Detailed description			Older adults with diabetes should perform resistance exercise at least twice a week and preferably 3 times per week in addition to aerobic exercise. They should ideally accumulate a minimum of 150 minutes of moderate- to vigorous-intensity aerobic exercise each week, spread over at least 3 days of the week, with no more than 2 consecutive days without exercise, to improve glycaemic control. Small…
Source			Holistic patient-centred CAREPATH best practice guideline, Chapter 6.1.1 [pp. 25, 26]
			Link to CarePATH best practice guideline
