# Supplementary material for: Transforming evidence-based clinical guidelines into implementable clinical decision support services: the CAREPATH study for multimorbidity management
Source: Front Med (Lausanne). 2024 May 27;11:1386689. doi: 10.3389/fmed.2024.1386689 (PMC11163046; doi:10.3389/fmed.2024.1386689)
Supplement: Supplementary file 12 [file Table_12.XLSX]

## Sheet: Rules
RULE NO	CONTEXT	PURPOSE	TRIGGER	RULE DESCRIPTION	INPUT as Clinical Concepts	OUTPUT
FS1	For all patients	Assessment	This CDS will be triggered by AICP during patient visit	IF ( First time visit in CAREPATH ) OR ( Today – Date of last sarcopenia screening >= 365 day ) OR (Patient has [hospitalization] OR (long [immobilization at home])	Encounter Patient registration in CAREPATH history Last Frailty phenotype test (Screening date) date Assessment: Hospitaliztion Immobilization at home	ACTIVITIES (Card 1) Sarcopenia screening using SARC-F questionnaire
FS2	For all patients	Assessment	This CDS will be triggered by AICP during patient visit	IF ( First time visit in CAREPATH ) OR ( Today – Date of last Frailty screening >= 365 day ) OR (Patient has [hospitalization] OR ([long immobilization at home])	Encounter Patient registration in CAREPATH history Last Frailty phenotype test (Screening date) date Assessment: Hospitaliztion Long Immobilization at home	ACTIVITIES (Card 2) Frailty screening using Frailty phenotype questionnaire
FS3	Patient with SARC-F >=4	Assessment	This CDS will be triggered by AICP during patient visit	IF ([SARC-F] result >= 4) AND patient does not have [Sarcopenia] diagnosis	Assessment: SARC-F result Conditions: Sarcopenia	ACTIVITIES (Card 3) Patient Referral to Geriatrician or Physician for confirmation of Sarcopenia
FS4	Positive Frailty screening	Assessment	This CDS will be triggered by AICP during patient visit	iF (Frieds Frailty phenotype screening score >= 3) AND patient does not have [Frailty] diagnosis	Assessment: Frieds Frailty phenotype screening score Conditions: Frailty	ACTIVITIES (Card 4) Patient Referral to Geriatrician or Physician for confirmation of Frailty
FS5	Probable case of Sarcopenia or frailty	Assessment	This CDS will be triggered by AICP during patient visit	iF (SARC-F result >= 4) OR (Frieds Frailty phenotype screening >= 3)	Assessment: SARC-F result Frieds Frailty phenotype screening score	ACTIVITIES (Card 5) Clinician should Perform the [SPPB] measure as part of the visit to determine low levels of physical performance. Clinician should Perform [grip strength test] as part of the visit to determine low levels of muscle strength.
FS6	Confirmed case of Sarcopenia or frailty	Management	This CDS will be triggered by AICP during patient visit	IF Patient has ([Sarcopenia]) OR [Frailty] diagnosis	Conditions: Sarcopenia Frailty	ACTIVITIES (Card 6) Prescription of resistance-based training to improve lean mass, strength, and physical function.
FS7	Confirmed case of Sarcopenia or frailty	Management	This CDS will be triggered by AICP during patient visit	IF Patient has ([Sarcopenia]) OR [Frailty] diagnosis	Conditions: Sarcopenia Frailty	ACTIVITIES (Card 7) Recommendation: Consider protein supplementation/a protein-rich diet. Nutritional (protein) intervention should be combined with a physical activity intervention, and/or resistance-based training. Consider discussing with patients the importance of adequate calorie and protein intake

## Sheet: Clinical Concepts
CONDITIONS (Diagnosis and Symptoms)
Terms/concepts used in guidelines	Coding System	Code	Designation	Category	Possible Source
Sarcopenia	ICD-10	M62.84	Age-related sarcopenia	diagnosis	EHR via TIS/SIS (Physicians will be able to confirm/amend via AICP)
Frailty	ICD-10	R54	Age-related physical debility	diagnosis	EHR via TIS/SIS (Physicians will be able to confirm/amend via AICP)
OBSERVATIONS ( Assessments)
Terms/concepts used in guidelines	Coding System	Code	Designation	Unit	Possible Source
SARC-F Score	http://kroniq.srdc.com.tr/fhir/CodeSystem/questionnaire-code	sarc-f	SARC-F: A Simple Questionnaire to Rapidly Diagnose Sarcopenia	Numeric Score	AICP
Freid’s frailty phenotype	http://kroniq.srdc.com.tr/fhir/CodeSystem/questionnaire-code	physical-frailty-phenotype	Physical Frailty Phenotype	Numeric Score	AICP
SPPB	http://kroniq.srdc.com.tr/fhir/CodeSystem/questionnaire-code	sppb	Short Physical Performance Balance	Numeric Score	AICP
Grip test left hand	http://loinc.org	83173-5	Grip strength Hand - left Dynamometer	Numeric Score	AICP
Grip test right hand	http://loinc.org	83174-3	Grip strength Hand - right Dynamometer	Numeric Score	AICP
Hospitalization with or without surgery	http://kroniq.srdc.com.tr/fhir/CodeSystem/observation-code	hospitalization-with-or-without-surgery	Hospitalization with or without surgery	yes/no	AICP
Long immobilization at home (for example after a fracture or acute disease)	http://kroniq.srdc.com.tr/fhir/CodeSystem/observation-code	immobilization-more-than-two-weeks	Immobalization for more than 2 weeks	yes/no	AICP
MEDICATIONS
Terms/concepts used in guidelines	Coding System	Code	Designation		Possible Source
Protein supplements	ATC	V06B	Protein supplements		EHR via TIS/SIS (Physicians will be able to confirm/amend via AICP)

## Sheet: CDSHookCards
CARD 1
Summary			Patient screening for sarcopenia is recommended.
Detailed description			Multimorbid older adults with MCI or mild dementia should be screened for sarcopenia annually, or after the occurrence of major health events. Screening for sarcopenia can be performed using clinical suspicion, or with the SARC-F questionnaire.
Source			Holistic patient-centred CAREPATH best practice guideline, Chapter 9.1 [pp. 32]
			Link to CarePATH best practice guideline
CARD 2
Summary			Patient screening for frailty is recommended.
Detailed description			Multimorbid older adults with MCI or mild dementia should be screened for frailty annually, or after the occurrence of major health events. Screening for frailty can be performed using the FRAIL instrument, or performance measurements like gait speed or the Short Physical Performance Battery (SPPB).
Source			Holistic patient-centred CAREPATH best practice guideline, Chapter 9.1 [pp. 32]
			Link to CarePATH best practice guideline
CARD 3
Summary			Consider a Referral to a geriatrician or physician to confirm sarcopenia.
Detailed description			Individuals screened as positive for sarcopenia should be referred to geriatrician or physician for further assessment to confirm the presence of Sarcopenia.
Source			Holistic patient-centred CAREPATH best practice guideline, Chapter 9.1 [pp. 32]
			Link to CarePATH best practice guideline
Suggestion 1
label	Consider a Referral to a geriatrician or physician to confirm sarcopenia.
ACTION 1	type	create
	description	Consider a Referral to a geriatrician or physician for further assessment to confirm the presence of Sarcopenia.
	resource	Service Request	status	draft
			extension	http://kroniq.srdc.com.tr/fhir/StructureDefinition/title | Referral to a geriatrician or physician
			intent	proposal
			occuranceDateTime	{{Today}}
			category	http://www.kroniq.srdc.com.tr/fhir/care-plan-activity-category | referral | Patient referral to specialist
			authoredOn	will be automatically set to the date the CDS call is made
			performerType	-
			performer	-
			text.div	Referral to a geriatrician or physician for further assessment to confirm the presence of sarcopenia.
CARD 4
Summary			Consider a Referral to a geriatrician or physician to confirm frailty.
Detailed description			Individuals screened as positive for frailty should be referred to a geriatrician or physician for further assessment to confirm the presence of frailty.
Source			Holistic patient-centred CAREPATH best practice guideline, Chapter 9.1 [pp. 32]
			Link to CarePATH best practice guideline
Suggestion 1
label	Referral to a geriatrician or physician to confirm frailty.
ACTION 1	type	create
	description	Consider a Referral to geriatrician or physician for further assessment to confirm the presence of frailty.
	resource	Service Request	status	draft
			extension	http://kroniq.srdc.com.tr/fhir/StructureDefinition/title | Referral to a geriatrician or physician
			intent	proposal
			occuranceDateTime	{{Today}}
			category	http://www.kroniq.srdc.com.tr/fhir/care-plan-activity-category | referral | Patient referral to specialist
			authoredOn	will be automatically set to the date the CDS call is made
			performerType	-
			performer	-
			text.div	Referral to a geriatrician or physician for further assessment to confirm the presence of frailty.
CARD 5
Summary			Consider performing SPBB and Grip strength test as part of the visit.
Detailed description			* In multimorbid older adults with cognitive impairment, the SPPB measure should be performed by the clinician as part of the visit to determine low levels of physical performance when diagnosing sarcopenia. * In multimorbid older adults with cognitive impairment, the grip strength test should be performed by the clinician as part of the visit to determine low levels of muscle strength when diagn…
Source			Holistic patient-centred CAREPATH best practice guideline, Chapter 9.2 [pp. 32]
			Link to CarePATH best practice guideline
CARD 6 & CARD 9 in Physical Exercise CDS
Summary			Prescribe resistance-based exercise training.
Detailed description			In patients with frailty or sarcopenia, prescribe resistance-based exercise training, to improve lean mass, strength, and physical function.
Source			Holistic patient-centred CAREPATH best practice guideline, Chapter 9.3.1 [pp. 32]
			Link to CarePATH best practice guideline
CARD 7 & Card 12 in Nutrition & Hydration CDS
Summary			Consider protein supplementation or a protein-rich diet for older adults with frailty or sarcopenia.
Detailed description			Consider protein supplementation or a protein-rich diet for older adults with frailty or sarcopenia, and consider discussing with patients the importance of adequate calorie and protein intake. Nutritional (protein) intervention should be combined with a physical activity intervention, and/or resistance- based training.
Source			Holistic patient-centred CAREPATH best practice guideline, Chapter 9.3.2 [pp. 33]
			Link to CarePATH best practice guideline
