# Supplementary material for: Transforming evidence-based clinical guidelines into implementable clinical decision support services: the CAREPATH study for multimorbidity management
Source: Front Med (Lausanne). 2024 May 27;11:1386689. doi: 10.3389/fmed.2024.1386689 (PMC11163046; doi:10.3389/fmed.2024.1386689)
Supplement: Supplementary file 13 [file Table_13.XLSX]

## Sheet: Rules
RULE NO	CONTEXT	PURPOSE	TRIGGER	RULE DESCRIPTION	INPUT as Clinical Concepts	OUTPUT
Identification of the rule (number)	Clinical context of the CDS rules, such as target disease combination, stages in clinical process, relevant clinical activity, decision making point, etc..	Purpose of the CDS rules, e.g. for treatment suggestions, poly-pharmacy detection, risk assessment, lifestyle, etc.	Trigger condition of the CDS rules, i.e. when the rules should be triggered.	Detailed description of the CDS rules/algorithm. Could be IF - THEN - ELSE statement, mathematical formula, or a link to more sophisticated description such as flowchart.	What input are needed by the rules? The data elements used by a rule to make inferences. E.g. patient age, gender, blood pressure, medication list, etc. The precise meaning of each clinical concept is needed. Please group them as conditions(diagnosis, symptomps), observatiions (lab results, vital signs), clinicians assessments (that possibly cannot be retrieved from EHRs), Precedures, Family Hist…	What kind of output should the rules produce? The possible actions with the offered choices a decision support module can take. Examples include alert (safe, caution, contraindication), reminder, medication suggestion, care plan goal/activity suggestion, risk report, or just text information.
Stroke 1	Patients suspected of having a stroke or TIA	Diagnosis	This CDS will be triggered by AICP during patient visit	IF Patient (has [Risk of stroke ] AND does not have [Stroke]) OR (has [Risk of TIA] and does not have [TIA])	Assessment: * Risk of stroke * Risk of TIA Conditions: * Stroke * Transient ischemic attack	ACTIVITIES Consider a Referral to Neurologist or A&E department to confirm the diagnosis of symptomatic ischemic cerebral vascular disease (Card 1)
Stroke 2	Multimorbid older adults at risk of stroke or who have had a stroke or transient ischemic attack (TIA)	Assessment	This CDS will be triggered by AICP during patient visit	IF Patient has [Risk of stroke ] OR [Stroke] OR [Transient ischemic attack]	Assessment: * Risk of stroke Conditions: * Stroke * Transient ischemic attack	ACTIVITIES Perform initial asssessment of the patient for vascular disease risk factors and lifestyle management issues (Card 2)
Stroke 3	Patient having new neurological impairments and functional limitations	Assessment	This CDS will be triggered by AICP during patient visit	IF Patient has [New neurological impairments] OR [New functional limitations]	Assessment: * New neurological impairments * New functional limitations	ACTIVITIES Consider a Referral to rehabilitation specialist for in-depth assessment and management (Card 3)
Stroke 4	In older adults with an ischaemic stroke or TIA and obstructive sleep apnea	Assessment	This CDS will be triggered by AICP during patient visit	IF Patient has ( [Ischemic Stroke] OR [TIA] ) AND [Obstructive sleep apnea]	Conditions: * Ischemic Stroke * TIA * Obstructive sleep apnea	ACTIVITIES Consider treatment with positive airway pressure (Card 4)
Stroke 5	multimorbid older adults with cognitive impairment, and with a TIA or non- disabling ischaemic stroke within the past 6 months and ipsilateral severe (70%–99%) carotid artery stenosis	Assessment	This CDS will be triggered by AICP during patient visit	IF Patient has ( [Mild cognitive impairment] OR [Mild dementia] ) AND ( [Non-disabling ischemic stroke within past 6 months] OR [TIA Occurred within 6 month] ) AND [Ipsilateral severe (70%–99%) carotid artery stenosis]	Conditions: * TIA Assessment: * Mild cognitive impairment * Mild dementia * Non-disabling ischemic stroke within past 6 months * Ipsilateral severe (70%–99%) carotid artery stenosis	ACTIVITIES Consider carotid endarterectomy to reduce the risk of future stroke (Card 5)
Stroke 6	Patients with ischaemic stroke or TIA	Medication treatment	This CDS will be triggered by AICP during patient visit	IF Patient has [Ischemic Stroke] OR [TIA]	Conditions: * Ischemic Stroke * TIA	ACTIVITIES Antiplatelet therapy is recommended for long-term secondary stroke prevention (Card 6)
Stroke 7	Ppatients with an acute high-risk transient ischemic attack or minor ischemic stroke of non-cardioembolic origin (National Institutes of Health Stroke Scale 0-3), who are not at high bleeding risk	Medication treatment	This CDS will be triggered by AICP during patient visit	IF Patient has ( [Acute high-risk transient ischemic attack] OR [NIH Stroke scale score]<=3 ) AND NOT [Risk of high bleeding]	Assessment: * Acute high-risk transient ischemic attack * NIH Stroke scale score * Risk of high bleeding	ACTIVITIES Dual antiplatelet therapy is recommended for a duration of 21 days, followed by antiplatelet monotherapy thereafter (Card 7)
Stroke 8	Patients with an acute high-risk transient ischemic attack or minor ischemic stroke of non-cardioembolic origin (National Institutes of Health Stroke Scale 0-3), who are not at high bleeding risk	Medication treatment	This CDS will be triggered by AICP during patient visit	IF Patient has ( [Stroke occurred within 30 days] OR [TIA occurred within 30 days]) AND [Severe stenosis (70%-99%) of a major intracranial artery]	Conditions: * Stroke * Transient ischemic attack Assessment: * Severe stenosis (70%-99%) of a major intracranial artery	ACTIVITIES In patients with recent stroke or TIA, the addition of clopidogrel 75 mg/day to aspirin for up to 90 days is reasonable to further reduce recurrent stroke risk (Card 8)
Stroke 9	Patients with stroke at high risk of haemorrhagic conversion	Medication treatment	This CDS will be triggered by AICP during patient visit	IF Patient has [Stroke] AND [Risk of haemorrhagic conversion in the setting of atrial fibrillation]	Conditions: * Stroke Assessment: * Risk of haemorrhagic conversion in the setting of atrial fibrillation	ACTIVITIES Delay initiation of oral anticoagulation to reduce the risk of intracerebral haemorrhage (Card 9)
Stroke 10	Patients with ischaemic stroke or TIA with no known coronary heart disease, no major cardiac sources of embolism, and LDL cholesterol (LDL- C) > 100 mg/dL	Medication treatment	This CDS will be triggered by AICP during patient visit	IF Patient has ([Ischemic Stroke] OR [TIA)]) AND (NOT ([Coronary artery disease] OR [Cardiac sources of embolism])) AND [LDL cholesterol] > 100 mg/dl	Conditions: * Ischemic Stroke * TIA * Coronary artery disease Assessment: * Cardiac sources of embolism Observations: * LDL cholesterol Medication * Atorvastatin * Ezetimibe	ACTIVITIES (Card 10) Medication suggestions: Atorvastatin (C10AA05) 80 mg daily is indicated to a goal LDL-C of < 70 mg/dL, to reduce risk of stroke recurrence and cardiovascular events. In selected older adults, ezetimibe (C10AX09) may be considered for additional LDL-C lowering. Goal setting: Decrease LDL-C to < 70 mg/dL, to reduce risk of stroke recurrence and cardiovascular events.
Stroke 11	Patients with ischaemic stroke or TIA with no known coronary heart disease, no major cardiac sources of embolism, and LDL cholesterol (LDL- C) > 100 mg/dL	Medication treatment	This CDS will be triggered by AICP during patient visit	IF Patient has [Ischemic Stroke] AND [Atherosclerotic heart disease of native coronary artery] AND is on [Statin] AND is on [Ezetimibe] AND [LDL cholesterol] > 70 mg/dl	Conditions: * Ischemic Stroke * Atherosclerotic heart disease of native coronary artery Observations: * LDL cholesterol Medication * Statin * Ezetimibe * PCSK9 inhibitor therapy like Evolocumab	ACTIVITIES PCSK9 inhibitor therapy is recommended (Card 11)
Stroke 12	Patients with ischaemic stroke or TIA	Medication treatment	This CDS will be triggered by AICP during patient visit	IF Patient has ([Ischemic Stroke] OR [TIA]) AND ( 135 <= [Fasting triglycerides] <= 499 mg/dL AND 41 <= [LDL cholesterol] <= 100 mg/dl AND [HbA1c] < 86 mmol/mol (10%) AND [On moderate or high-intensity statin therapy] AND NOT have ([Pancreatitis] OR [Atrial Fibrillation] OR [Severe heart failure -> Heart Failure Stage = Stage D]) )	Conditions: * Ischemic Stroke * TIA * Pancreatitis * Atrial Fibrillation * Heart failure Assessment: * Heart failure stage * On moderate or high-intensity statin therapy Observations: * LDL cholesterol * HbA1c * Fasting triglycerides Medication * Statin * Icosapent ethyl	ACTIVITIES Treatment with icosapent ethyl 2 g twice a day is reasonable to reduce risk of recurrent stroke (Card 12)
Stroke 13	Patients with severe hypertriglyceridemia (i.e., fasting triglycerides ≥500 mg/dL [≥5.7 mmol/L])	Medication treatment	This CDS will be triggered by AICP during patient visit	IF Patient has [Fasting triglycerides] ≥ 500 mg/dL OR [fasting triglycerides] ≥5.7 mmol/L	Observations: * Fasting triglycerides	ACTIVITIES Fibrate therapy is recommended to manage severe hypertriglyceridemia (Card 13)

## Sheet: Clinical Concepts
CONDITIONS (Diagnosis and Symptoms)
Terms/concepts used in guidelines	Coding System	Code	Designation	Category	Possible Source
Acute pancreatitis	ICD-10	K85	Acute pancreatitis	diagnosis	EHR via TIS/SIS (Physicians will be able to confirm/amend via AICP)
Atherosclerotic heart disease of native coronary artery	ICD-10	I25.1	Atherosclerotic heart disease of native coronary artery	diagnosis	EHR via TIS/SIS (Physicians will be able to confirm/amend via AICP)
Atherothrombotic stroke	ICD-10	I63.3	Cerebral infarction due to thrombosis of cerebral arteries	diagnosis	EHR via TIS/SIS (Physicians will be able to confirm/amend via AICP)
Atrial fibrillation	ICD-10	I48	Atrial fibrillation and flutter	diagnosis	EHR via TIS/SIS (Physicians will be able to confirm/amend via AICP)
Cardioembolic stroke	ICD-10	I63.4	Cerebral infarction due to embolism of cerebral arteries	diagnosis	EHR via TIS/SIS (Physicians will be able to confirm/amend via AICP)
Cardiovascular disease	ICD-10	I00, I01, I02, I05, I06, I07, I08, I09, I10, I11, I12, I13, I15, I16, I20, I21, I22, I23, I24, I25, I26, I27, I28, I30, I31, I32, I33, I34, I35, I36, I37, I38, I39, I40, I41, I42, I43, I44, I45, I46, I47, I48, I49, I50, I51, I52, I60, I61, I62, I63, I65, I66, I67, I68, I69, I70, I71, I72, I73, I74, I75, I76, I77, I78, I79, I80, I81, I82, I83, I85, I86, I87, I88, I89, I95, I96, I97, I99		diagnosis	EHR via TIS/SIS (Physicians will be able to confirm/amend via AICP)
Cerebral small vessel disease	ICD-10	I67.9	Cerebrovascular disease, unspecified	diagnosis	EHR via TIS/SIS (Physicians will be able to confirm/amend via AICP)
Congestive heart failure	ICD-10	I50.0	Congestive heart failure	diagnosis	EHR via TIS/SIS (Physicians will be able to confirm/amend via AICP)
Coronary artery disease	ICD-10	I25	Chronic ischaemic heart disease	diagnosis	EHR via TIS/SIS (Physicians will be able to confirm/amend via AICP)
Diabetes	ICD-10	E10 - E14	Diabetes	diagnosis	EHR via TIS/SIS (Physicians will be able to confirm/amend via AICP)
Heart failure	ICD-10	I50	Heart failure	diagnosis	EHR via TIS/SIS (Physicians will be able to confirm/amend via AICP)
	ICD-10	I11	Hypertensive heart disease	diagnosis	EHR via TIS/SIS (Physicians will be able to confirm/amend via AICP)
	ICD-10	I13.0	Hypertensive heart and chronic kidney disease with heart failure and stage 1 through stage 4 chronic kidney disease, or unspecified chronic kidney disease	diagnosis	EHR via TIS/SIS (Physicians will be able to confirm/amend via AICP)
	ICD-10	I13.2	Hypertensive heart and chronic kidney disease with heart failure and with stage 5 chronic kidney disease, or end stage renal disease	diagnosis	EHR via TIS/SIS (Physicians will be able to confirm/amend via AICP)
	ICD-10	I26.0	Pulmonary embolism with acute cor pulmonale	diagnosis	EHR via TIS/SIS (Physicians will be able to confirm/amend via AICP)
Hemorrhagic stroke	ICD-10	I62.9	Nontraumatic intracranial hemorrhage, unspecified	diagnosis	EHR via TIS/SIS (Physicians will be able to confirm/amend via AICP)
Hypertension	ICD-10	I10 - I16	Hypertensive diseases	diagnosis	EHR via TIS/SIS (Physicians will be able to confirm/amend via AICP)
Ischemic stroke	ICD-10	I63	Cerebral infarction	diagnosis	EHR via TIS/SIS (Physicians will be able to confirm/amend via AICP)
Obstructive sleep apnea	ICD-10	G47.33	Obstructive sleep apnea (adult) (pediatric)	diagnosis	EHR via TIS/SIS (Physicians will be able to confirm/amend via AICP)
Stroke	ICD-10	I63	Cerebral infarction	diagnosis	EHR via TIS/SIS (Physicians will be able to confirm/amend via AICP)
	ICD-10	I64	Stroke, not specified as haemorrhage or infarction	diagnosis	EHR via TIS/SIS (Physicians will be able to confirm/amend via AICP)
TIA	ICD-10	G45	Transient cerebral ischemic attacks and related syndromes	diagnosis	EHR via TIS/SIS (Physicians will be able to confirm/amend via AICP)
OBSERVATIONS (Lab tests, Vital Signs)
Terms/concepts used in guidelines	Coding System	Code	Designation	Unit	Possible Source
LDL cholesterol	LOINC	2089-1	Cholesterol in LDL [Mass/volume] in Serum or Plasma	mg/dL	EHR via TIS/SIS (Physicians will be able to confirm/amend via AICP)
Fasting triglycerides	LOINC	3048-6	Triglyceride [Mass/volume] in Serum or Plasma --fasting	mg/dL	EHR via TIS/SIS (Physicians will be able to confirm/amend via AICP)
HbA1C	LOINC	4548-4	Hemoglobin A1c/Hemoglobin.total in Blood	mmol/mol	EHR via TIS/SIS (Physicians will be able to confirm/amend via AICP)
OBSERVATIONS (Assessments)
Terms/concepts used in guidelines	Coding System	Code	Designation	Unit	Possible Source
Abnormal liver function	http://kroniq.srdc.com.tr/fhir/CodeSystem/observation-code	abnormal-liver-function	Abnormal liver function	Yes/No	AICP
Abnormal renal function	http://kroniq.srdc.com.tr/fhir/CodeSystem/observation-code	abnormal-renal-function	Abnormal renal function	Yes/No	AICP
Labile INRs	http://kroniq.srdc.com.tr/fhir/CodeSystem/observation-code	labile-inrs	Labile INRs	Yes/No	AICP
Drug usage	http://kroniq.srdc.com.tr/fhir/CodeSystem/observation-code	drug-usage	Drug usage	Yes/No	AICP
Heart failure stage	http://kroniq.srdc.com.tr/fhir/CodeSystem/observation-code	heart-failure-stage	Heart failure stage	(Stages of heart failure)	AICP
Risk of stroke	http://kroniq.srdc.com.tr/fhir/CodeSystem/observation-code	risk-of-stroke	Risk of Stroke	Yes/No	AICP
Risk of TIA	http://kroniq.srdc.com.tr/fhir/CodeSystem/observation-code	risk-of-tia	Risk of transient ischemic attack	Yes/No	AICP
New neurological impairments	http://kroniq.srdc.com.tr/fhir/CodeSystem/observation-code	new-neurological-impairments	New neurological impairments	Yes/No	AICP
New functional limitations	http://kroniq.srdc.com.tr/fhir/CodeSystem/observation-code	new-functional-limitations	New functional limitations	Yes/No	AICP
Non-disabling ischemic stroke within the past 6 months	http://kroniq.srdc.com.tr/fhir/CodeSystem/observation-code	non-disabling-ischemic-stroke-6-months	Non-disabling ischemic stroke within the past 6 months	Yes/No	AICP
Ipsilateral severe (70%–99%) carotid artery stenosis	http://kroniq.srdc.com.tr/fhir/CodeSystem/observation-code	ipsilateral-severe-carotid-artery-stenosis	Ipsilateral severe (70%–99%) carotid artery stenosis	Yes/No	AICP
Acute high risk TIA	http://kroniq.srdc.com.tr/fhir/CodeSystem/observation-code	acute-high-risk-tia	Acute high risk transient ischemic attack	Yes/No	AICP
Risk of high bleeding	http://kroniq.srdc.com.tr/fhir/CodeSystem/observation-code	risk- of-high-bleeding	Risk of high bleeding	Yes/No	AICP
Severe stenosis (70%-99%) of a major intracranial artery	http://kroniq.srdc.com.tr/fhir/CodeSystem/observation-code	severe-stenosis-of-major-intracranial-artery	Severe stenosis (70%-99%) of a major intracranial artery	Yes/No	AICP
Risk of hemorrhagic conversion in the setting of atrial fibrillation	http://kroniq.srdc.com.tr/fhir/CodeSystem/observation-code	risk-of-hemorrhagic-conversion-af	Risk of hemorrhagic conversion in the setting of atrial fibrillation	Yes/No	AICP
Major cardiac sources of embolism	http://kroniq.srdc.com.tr/fhir/CodeSystem/observation-code	major-cardiac-sources-of-embolism	Major cardiac sources of embolism	Yes/No	AICP
Moderate or high-density statin therapy	http://kroniq.srdc.com.tr/fhir/CodeSystem/observation-code	moderate-or-high-intensity-statin-therapy	Moderate or high-density statin therapy	Yes/No	AICP
Alcohol usage	SNOMED	160573003	Alcohol drink/w	(Alcohol intake values)	AICP
NIH Stroke Scale score	LOINC	72089-6	Total score [NIH Stroke Scale]	Numeric Score	AICP
VALUE SETS
Value set name	Coding System	Code	Designation
Stages of heart failure	http://kroniq.srdc.com.tr/fhir/CodeSystem/heart-failure-stage	stage-a	Stage A
	http://kroniq.srdc.com.tr/fhir/CodeSystem/heart-failure-stage	stage-b	Stage B
	http://kroniq.srdc.com.tr/fhir/CodeSystem/heart-failure-stage	stage-c	Stage C
	http://kroniq.srdc.com.tr/fhir/CodeSystem/heart-failure-stage	stage-d	Stage D
Alcohol intake values	http://terminology.hl7.org/CodeSystem/alcohol-intake	never	Never
	http://terminology.hl7.org/CodeSystem/alcohol-intake	two-or-less	1-2 drinks per week or less
	http://terminology.hl7.org/CodeSystem/alcohol-intake	three-four	3-4 drinks per week
	http://terminology.hl7.org/CodeSystem/alcohol-intake	four-or-more	More than 4 drinks per week
	http://terminology.hl7.org/CodeSystem/alcohol-intake	not-specified	Not specified
MEDICATIONS
Terms/concepts used in guidelines	Coding System	Code	Designation		Possible Source
Antiplatelets	ATC	B01AC	Platelet aggregation inhibitors excl. heparin		EHR via TIS/SIS (Physicians will be able to confirm/amend via AICP)
Oral anticoagulant	ATC	B01AF	Direct factor Xa inhibitors		EHR via TIS/SIS (Physicians will be able to confirm/amend via AICP)
	ATC	B01AA	Vitamin K antagonists		EHR via TIS/SIS (Physicians will be able to confirm/amend via AICP)
	ATC	B01AA03	Acenocumarol		EHR via TIS/SIS (Physicians will be able to confirm/amend via AICP)
Statin	ATC	C10AA	Statin		EHR via TIS/SIS (Physicians will be able to confirm/amend via AICP)
Fibrates	ATC	C10AB	Fibrates		EHR via TIS/SIS (Physicians will be able to confirm/amend via AICP)
Icosapent ethyl	ATC	C10AX06	Omega-3-triglycerides incl. other esters and acids		EHR via TIS/SIS (Physicians will be able to confirm/amend via AICP)
Ezetimibe	ATC	C10AX09	Ezetimibe		EHR via TIS/SIS (Physicians will be able to confirm/amend via AICP)
PCSK9 inhibitor therapy	ATC	C10AX13	Evolocumab		EHR via TIS/SIS (Physicians will be able to confirm/amend via AICP)
	ATC	C10AX14	Alirocumab		EHR via TIS/SIS (Physicians will be able to confirm/amend via AICP)
	ATC	C10AX16	Inclisiran		EHR via TIS/SIS (Physicians will be able to confirm/amend via AICP)

## Sheet: CDSHookCards
CARD 1
Summary			Consider a Referral to Neurologist or A&E department to confirm the diagnosis of symptomatic ischemic cerebral vascular disease.
Detailed description			In patient is suspected of having a stroke or TIA, patient should be reffered and Computed Tomography or Magnetic Resonance Imaging of the brain is recommended to confirm the diagnosis of symptomatic ischaemic cerebral vascular disease.
Source			* Holistic patient-centred CAREPATH best practice guideline, Chapter 16.2 [pp. 68] * Kleindorfer DO, Towfighi A, Chaturvedi S, Cockroft KM, Gutierrez J, Lombardi-Hill D, et al. 2021 Guideline for the Prevention of Stroke in Patients With Stroke and Transient Ischemic Attack: A Guideline From the American Heart Association/American Stroke Association. Stroke [Internet]. 2021 Jul;52(7):e364– 467. A…
			Link to CarePATH best practice guideline
Suggestion 1
label	Consider a Referral to Neurologist
ACTION 1	type	create
	description	Consider a Referral to Neurologist to confirm the diagnosis of symptomatic ischemic cerebral vascular disease.
	resource	Service Request	status	draft
			extension	http://kroniq.srdc.com.tr/fhir/StructureDefinition/title | Referral to a specialist
			intent	proposal
			occuranceDateTime	{{Today}}
			category	http://www.kroniq.srdc.com.tr/fhir/care-plan-activity-category | referral | Patient referral to specialist
			authoredOn	Automatically set to the date the CDS call is made
			performerType	SNOMED | 56397003 | Neurologist
			performer	Physician/Patient
			text.status	generated
			text.div	Referral to Neurologist to confirm the diagnosis of symptomatic ischemic cerebral vascular disease.
Suggestion 2
label	Consider a Referral to A&E department
ACTION 1	type	create
	description	Consider a Referral to A&E department to confirm the diagnosis of symptomatic ischemic cerebral vascular disease.
	resource	Service Request	status	draft
			extension	http://kroniq.srdc.com.tr/fhir/StructureDefinition/title | Referral to emergency services
			intent	proposal
			occuranceDateTime	{{Today}}
			category	http://www.kroniq.srdc.com.tr/fhir/care-plan-activity-category | referral | Patient referral to emergency services
			authoredOn	Automatically set to the date the CDS call is made
			performerType	-
			performer	-
			text.status	generated
			text.div	Referral to A&E department to confirm the diagnosis of symptomatic ischemic cerebral vascular disease.
CARD 2
Summary			Perform initial assessment of the patient for vascular disease risk factors and lifestyle management issues.
Detailed description			Multimorbid older adults at risk of stroke and who have had a stroke or transient ischemic attack (TIA) should be assessed for vascular disease risk factors and lifestyle management issues (diet, sodium intake, exercise, weight, alcohol intake, and smoking).
Source			* Holistic patient-centred CAREPATH best practice guideline, Chapter 16.1 [pp. 68] * Gladstone DJ, Lindsay MP, Douketis J, Smith EE, Dowlatshahi D, Wein T, et al. Canadian Stroke Best Practice Recommendations: Secondary Prevention of Stroke Update 2020. Can J Neurol Sci [Internet]. 2022 May;49(3):315–37. Available from: https://doi.org/10.1017/cjn.2021.127
			Link to CarePATH best practice guideline
CARD 3
Summary			Consider a Referral to rehabilitation specialist for in-depth assessment and management.
Detailed description			Consider referral to a rehabilitation specialist when having new neurological impairments and functional limitations, for in-depth assessment and management.
Source			* Holistic patient-centred CAREPATH best practice guideline, Chapter 16.3.1 [pp. 68] * Gladstone DJ, Lindsay MP, Douketis J, Smith EE, Dowlatshahi D, Wein T, et al. Canadian Stroke Best Practice Recommendations: Secondary Prevention of Stroke Update 2020. Can J Neurol Sci [Internet]. 2022 May;49(3):315–37. Available from: https://doi.org/10.1017/cjn.2021.127
			Link to CarePATH best practice guideline
Suggestion 1
label	Consider a Referral to rehabilitation specialist
ACTION 1	type	create
	description	Consider a Referral to rehabilitation specialist for in-depth assessment and management.
	resource	Service Request	status	draft
			extension	http://kroniq.srdc.com.tr/fhir/StructureDefinition/title | Referral to a specialist
			intent	proposal
			occuranceDateTime	{{Today}}
			category	http://www.kroniq.srdc.com.tr/fhir/care-plan-activity-category | referral | Patient referral to specialist
			authoredOn	Automatically set to the date the CDS call is made
			performerType	SCTID | 394602003 | Rehabilitation - specialty
			performer	Physician/Patient
			text.status	generated
			text.div	Consider a Referral to rehabilitation specialist for in-depth assessment and management.
CARD 4
Summary			Consider treatment with positive airway pressure.
Detailed description			In older adults with an ischaemic stroke or TIA and obstructive sleep apnea, treatment with positive airway pressure (e.g., continuous positive airway pressure) can be beneficial for improved sleep apnoea, BP, sleepiness, and other apnoea related outcomes.
Source			* Holistic patient-centred CAREPATH best practice guideline, Chapter 16.3.1 [pp. 68] * Kleindorfer DO, Towfighi A, Chaturvedi S, Cockroft KM, Gutierrez J, Lombardi-Hill D, et al. 2021 Guideline for the Prevention of Stroke in Patients With Stroke and Transient Ischemic Attack: A Guideline From the American Heart Association/American Stroke Association. Stroke [Internet]. 2021 Jul;52(7):e364– 467.…
			Link to CarePATH best practice guideline
CARD 5
Summary			Consider carotid endarterectomy to reduce the risk of future stroke.
Detailed description			In multimorbid older adults with cognitive impairment, and with a TIA or non- disabling ischaemic stroke within the past 6 months and ipsilateral severe (70%–99%) carotid artery stenosis, carotid endarterectomy should be considered, and risk-benefit evaluated, to reduce the risk of future stroke, provided that perioperative morbidity and mortality risk is estimated to be <6%. It is reasonable to …
Source			* Holistic patient-centred CAREPATH best practice guideline, Chapter 16.3.1 [ pp. 69] * Kleindorfer DO, Towfighi A, Chaturvedi S, Cockroft KM, Gutierrez J, Lombardi-Hill D, et al. 2021 Guideline for the Prevention of Stroke in Patients With Stroke and Transient Ischemic Attack: A Guideline From the American Heart Association/American Stroke Association. Stroke [Internet]. 2021 Jul;52(7):e364– 467…
			Link to CarePATH best practice guideline
CARD 6
Summary			Antiplatelet therapy is recommended for long-term secondary stroke prevention
Detailed description			* For patients with ischaemic stroke or TIA, antiplatelet therapy is recommended for long-term secondary stroke prevention to reduce the risk of recurrent stroke and other vascular events unless there is an indication for anticoagulant therapy. * Antiplatelet therapy should be started as soon as possible after brain imaging has excluded haemorrhage, within 24 hours of symptom onset (ideally withi…
Source			* Holistic patient-centred CAREPATH best practice guideline, Chapter 16.3.2 [pp. 69] * Gladstone DJ, Lindsay MP, Douketis J, Smith EE, Dowlatshahi D, Wein T, et al. Canadian Stroke Best Practice Recommendations: Secondary Prevention of Stroke Update 2020. Can J Neurol Sci [Internet]. 2022 May;49(3):315–37. Available from: https://doi.org/10.1017/cjn.2021.127
			Link to CarePATH best practice guideline
CARD 7
Summary			Dual antiplatelet therapy is recommended for a duration of 21 days, followed by antiplatelet monotherapy thereafter.
Detailed description			* For patients with an acute high-risk transient ischemic attack or minor ischemic stroke of non-cardioembolic origin (National Institutes of Health Stroke Scale 0-3), who are not at high bleeding risk, dual antiplatelet therapy is recommended with clopidogrel 75 mg daily plus acetylsalicylic acid 81 mg daily for a duration of 21 days after the event, followed by antiplatelet monotherapy thereaft…
Source			* Holistic patient-centred CAREPATH best practice guideline, Chapter 16.3.2 [pp. 69] * Gladstone DJ, Lindsay MP, Douketis J, Smith EE, Dowlatshahi D, Wein T, et al. Canadian Stroke Best Practice Recommendations: Secondary Prevention of Stroke Update 2020. Can J Neurol Sci [Internet]. 2022 May;49(3):315–37. Available from: https://doi.org/10.1017/cjn.2021.127
			Link to CarePATH best practice guideline
CARD 8
Summary			In patients with recent stroke or TIA, the addition of clopidogrel 75 mg/day to aspirin for up to 90 days is reasonable to further reduce recurrent stroke risk.
Detailed description			In patients with recent stroke or TIA (within 30 days) attributable to severe stenosis (70%-99%) of a major intracranial artery, the addition of clopidogrel 75 mg/day to aspirin for up to 90 days is reasonable to further reduce recurrent stroke risk.
Source			* Holistic patient-centred CAREPATH best practice guideline, Chapter 16.3.2 [pp. 69] * Kleindorfer DO, Towfighi A, Chaturvedi S, Cockroft KM, Gutierrez J, Lombardi-Hill D, et al. 2021 Guideline for the Prevention of Stroke in Patients With Stroke and Transient Ischemic Attack: A Guideline From the American Heart Association/American Stroke Association. Stroke [Internet]. 2021 Jul;52(7):e364– 467.…
			Link to CarePATH best practice guideline
CARD 9
Summary			Delay initiation of oral anticoagulation to reduce the risk of intracerebral haemorrhage.
Detailed description			In patients with stroke at high risk of haemorrhagic conversion in the setting of atrial fibrillation, it is reasonable to delay initiation of oral anticoagulation beyond 14 days to reduce the risk of intracerebral haemorrhage.
Source			* Holistic patient-centred CAREPATH best practice guideline, Chapter 16.3.2 [pp. 70] * Kleindorfer DO, Towfighi A, Chaturvedi S, Cockroft KM, Gutierrez J, Lombardi-Hill D, et al. 2021 Guideline for the Prevention of Stroke in Patients With Stroke and Transient Ischemic Attack: A Guideline From the American Heart Association/American Stroke Association. Stroke [Internet]. 2021 Jul;52(7):e364– 467.…
			Link to CarePATH best practice guideline
CARD 10
Summary			Atorvastatin 80 mg daily is recommended to a goal LDL-C of < 70 mg/dL, to reduce risk of stroke recurrence and cardiovascular events.
Detailed description			* In patients with ischaemic stroke or TIA with no known coronary heart disease, no major cardiac sources of embolism, and LDL cholesterol (LDL- C) > 100 mg/dL, atorvastatin 80 mg daily is indicated to a goal LDL-C of < 70 mg/dL, to reduce risk of stroke recurrence and cardiovascular events. * In selected older adults, ezetimibe may be considered for additional LDL-C lowering.
Source			* Holistic patient-centred CAREPATH best practice guideline, Chapter 16.3.2 [pp. 70] * Kleindorfer DO, Towfighi A, Chaturvedi S, Cockroft KM, Gutierrez J, Lombardi-Hill D, et al. 2021 Guideline for the Prevention of Stroke in Patients With Stroke and Transient Ischemic Attack: A Guideline From the American Heart Association/American Stroke Association. Stroke [Internet]. 2021 Jul;52(7):e364– 467.…
			Link to CarePATH best practice guideline
Suggestion 1
label	Consider setting a goal of LDL-C to < 70 mg/dL to reduce risk of stroke recurrence and cardiovascular events.
ACTION 1	type	create
	description	Set LDL-C goal to < 70 mg/dL
	resource	Goal	lifecycleStatus	proposed
			extension	http://kroniq.srdc.com.tr/fhir/StructureDefinition/title | Keep LDL cholesterol under control
			category	http://terminology.hl7.org/CodeSystem/goal-category | safety
			startDate	Automatically set to the date the CDS call is made
			description.text	Decrease LDL-C to < 70 mg/dL
			description.code	LOINC | 2089-1 | Cholesterol in LDL [Mass/volume] in Serum or Plasma
			target.dueDate	{{Today + 6 months}}
			target.measure	LOINC | 2089-1 | Cholesterol in LDL [Mass/volume] in Serum or Plasma
			target.detailRange	low:-, high:70 mg/dL
CARD 11
Summary			PCSK9 inhibitor therapy is recommended.
Detailed description			In patients with ischaemic stroke who are very high risk (defined as stroke plus another major atherosclerotic cardiovascular disease or stroke plus multiple high-risk conditions), are taking maximally tolerated statin and ezetimibe therapy and still have an LDL-C >70 mg/dL, it is reasonable to treat with PCSK9 inhibitor therapy.
Source			* Holistic patient-centred CAREPATH best practice guideline, Chapter 16.3.2 [pp. 70] * Kleindorfer DO, Towfighi A, Chaturvedi S, Cockroft KM, Gutierrez J, Lombardi-Hill D, et al. 2021 Guideline for the Prevention of Stroke in Patients With Stroke and Transient Ischemic Attack: A Guideline From the American Heart Association/American Stroke Association. Stroke [Internet]. 2021 Jul;52(7):e364– 467.…
			Link to CarePATH best practice guideline
CARD 12
Summary			Treatment with icosapent ethyl 2 g twice a day is reasonable to reduce risk of recurrent stroke.
Detailed description			In patients with ischaemic stroke or TIA, with fasting triglycerides 135 to 499 mg/dL and LDL-C of 41 to 100 mg/dL, on moderate or high-intensity statin therapy, with HbA1c < 86 mmol/mol (10%), and with no history of pancreatitis, AF, or severe heart failure, treatment with icosapent ethyl 2 g twice a day is reasonable to reduce risk of recurrent stroke.
Source			* Holistic patient-centred CAREPATH best practice guideline, Chapter 16.3.2 [pp. 70] * Kleindorfer DO, Towfighi A, Chaturvedi S, Cockroft KM, Gutierrez J, Lombardi-Hill D, et al. 2021 Guideline for the Prevention of Stroke in Patients With Stroke and Transient Ischemic Attack: A Guideline From the American Heart Association/American Stroke Association. Stroke [Internet]. 2021 Jul;52(7):e364– 467.…
			Link to CarePATH best practice guideline
CARD 13
Summary			Fibrate therapy is recommended to manage severe hypertriglyceridemia.
Detailed description			In patients with severe hypertriglyceridemia (i.e., fasting triglycerides ≥500 mg/dL [≥5.7 mmol/L]), it is reasonable to identify and address causes of hypertriglyceridemia and, if triglycerides are persistently elevated or increasing, avoidance of refined carbohydrates and alcohol, consumption of omega-3 fatty acids, and, if necessary to prevent acute pancreatitis, fibrate therapy should be cons…
Source			* Holistic patient-centred CAREPATH best practice guideline, Chapter 16.3.2 [pp. 70] * Kleindorfer DO, Towfighi A, Chaturvedi S, Cockroft KM, Gutierrez J, Lombardi-Hill D, et al. 2021 Guideline for the Prevention of Stroke in Patients With Stroke and Transient Ischemic Attack: A Guideline From the American Heart Association/American Stroke Association. Stroke [Internet]. 2021 Jul;52(7):e364– 467.…
			Link to CarePATH best practice guideline
