# Supplementary material for: Transforming evidence-based clinical guidelines into implementable clinical decision support services: the CAREPATH study for multimorbidity management
Source: Front Med (Lausanne). 2024 May 27;11:1386689. doi: 10.3389/fmed.2024.1386689 (PMC11163046; doi:10.3389/fmed.2024.1386689)
Supplement: Supplementary file 14 [file Table_14.XLSX]

## Sheet: Sheet1
URL	Name
http://kroniq.srdc.com.tr/fhir/ValueSet/care-plan-activity-category	Care Plan Activity Category
Coding System	Code	Display	en
http://kroniq.srdc.com.tr/fhir/CodeSystem/care-plan-activity-category	appointment	Appointment	Appointment
	custom-task	Custom task	Custom task
	device	Device	Device
	diet	Diet	Diet
	education	Education	Education
	exercise	Exercise	Exercise
	general	General	General
	lab-request	Lab Request	Lab Request
	medication	Medication	Medication
	patient-order	Patient Order	Patient Order
	procedure	Procedure	Procedure
	questionnaire	Questionnaire	Questionnaire
	referral	Referral	Referral
